# Supplementary material for: A novel method for sample preparation of fresh lung cancer tissue for proteomics analysis by tumor cell enrichment and removal of blood contaminants
Source: Proteome Sci. 2010 Feb 26;8:9. doi: 10.1186/1477-5956-8-9 (PMC2847553; doi:10.1186/1477-5956-8-9)
Supplement: Additional file 2 — List of all identified peptides. the file contains the list of all peptides identified by MS/MS analyses of the lysates from the ETS and FF samples. [file 1477-5956-8-9-S2.XLS]

## Sheet: Fresh-Frozen
N	Unused	Total	%Cov	%Cov(50)	%Cov(95)	Accessions	Names	Used	Annotation	Contrib	Conf	Sequence	Modifications	Cleavages	dMass	Prec MW	Prec m/z	Theor MW	Theor m/z	Theor z	Sc	Spectrum	Time	114:113	%Err 114:113	115:113	%Err 115:113	116:113	%Err 116:113	117:113	%Err 117:113	118:113	%Err 118:113	119:113	%Err 119:113	121:113	%Err 121:113	Area 113	Err 113	Area 114	Err 114	Area 115	Err 115	Area 116	Err 116	Area 117	Err 117	Area 118	Err 118
1	18.59	18.59	23.9737272262573	20.5254510045052	17.0771762728691	IPI:IPI00745872.2	Gene_Symbol=ALB Isoform 1 of Serum albumin	1	auto	2	99.0000009536743	AAADPHECYAK	No iTRAQ8plex@N-term; Methyl(D)@4; Methylthio(C)@8; iTRAQ8plex(K)@11	cleaved C-A@N-term	-0.0193791463971138	1538.69702148438	1539.704	1538.716438084	1539.72371456543	1	13	1.2.10.62.3	15.25	1.289696	2.204043	2.977592	1.103561	1.563817	1.389929	1.927173	1.254717	1.378711	1.317816	2.64942	1.301647	1.710769	1.390369	1170.81	12.49	618.56	11.93	3649.23	10.31	1420.88	12.66	1647.18	10.88	1532.89	11.86
1	18.59	18.59	23.9737272262573	20.5254510045052	17.0771762728691	IPI:IPI00745872.2	Gene_Symbol=ALB Isoform 1 of Serum albumin	1	auto	2	99.0000009536743	ADDKETCFAEEGK	iTRAQ8plex@N-term; iTRAQ8plex(K)@4; Methylthio(C)@7; iTRAQ8plex(K)@13		-0.00211733556352556	2400.20483398438	2401.212	2400.20692355	2401.21420003143	1	24	1.2.10.67.2	16.5	1.016537	0.4587264	0.7671215	0.2593544	0.4184474	0.5355508	0.569419	0.4723487	0.4224037	0.4133197	0.950537	0.4129184	1.33142	0.2494845	8759.7	13.9	3647.71	15.7	7034.01	14.43	2844.56	14.55	3641.29	16.2	3513.73	13.41
1	18.59	18.59	23.9737272262573	20.5254510045052	17.0771762728691	IPI:IPI00745872.2	Gene_Symbol=ALB Isoform 1 of Serum albumin	1	auto	2	99.0000009536743	DDNPNLPR	iTRAQ8plex@N-term		-0.0481756217777729	1243.59814453125	1244.605	1243.64636789	1244.65364437143	1	10	1.1.10.46.1	4.5	0.9555713	2.985339	0.9881456	1.507715	0.6296629	2.864518	0.6323212	2.653011	0.3702413	3.295241	1.406435	2.275693	1.242285	1.846603	1631.39	18.78	638.6	17.59	1687.44	16.43	797.17	20.91	753.06	18	573.58	17.71
1	18.59	18.59	23.9737272262573	20.5254510045052	17.0771762728691	IPI:IPI00745872.2	Gene_Symbol=ALB Isoform 1 of Serum albumin	1	auto	2	99.0000009536743	HGDLLECADDR	iTRAQ8plex@N-term; Methylthio(C)@7	cleaved C-H@N-term	0.0254370141774416	1592.74841308594	1593.756	1592.722980028	1593.73025650943	1	15	1.2.10.66.2	16.25	0.5476789	0.423581	0.0822969	1.205017	0.06784812	1.749385	0.05271136	2.749585	0.08150551	1.12469	0.09955163	2.779098	0.1045693	1.687715	14032.64	12.02	3148.28	13.06	1208.85	14.53	738.86	12.91	539.98	14.84	1086.12	12.18
1	18.59	18.59	23.9737272262573	20.5254510045052	17.0771762728691	IPI:IPI00745872.2	Gene_Symbol=ALB Isoform 1 of Serum albumin	1	auto	2	99.0000009536743	LVNEVTEFAK	iTRAQ8plex@N-term; iTRAQ8plex(K)@10		-0.0201216321438551	1756.99829101563	1758.006	1757.018458364	1758.02573484543	1	18	1.5.6.96.2	23.75	1.274487	0.9185445	1.184948	0.5132681	0.6964886	0.8236495	0.917624	0.7095947	0.5929038	0.7828059	1.514653	0.6938209	1.600354	0.5716666	3122.77	12.73	1630.36	13.42	3873.37	12.08	1687.87	12.08	2091.89	12.15	1758.23	11.75
1	18.59	18.59	23.9737272262573	20.5254510045052	17.0771762728691	IPI:IPI00745872.2	Gene_Symbol=ALB Isoform 1 of Serum albumin	1	auto	2	99.0000009536743	QNCELFEQLGEYK	iTRAQ8plex@N-term; Methylthio(C)@3; iTRAQ8plex(K)@13		0.0263142306357622	2254.14868164063	2255.156	2254.12234789	2255.12962437143	1	9	1.3.6.125.1	31	1.530141	2.588236	1.079953	1.739502	0.7620357	2.714271	0.7940249	2.598768	0.581957	2.474972	1.391443	2.751437	1.524113	1.761722	970.27	12.11	608.18	13.79	1096.85	13.29	573.79	13.83	562.42	12.82	536.21	11.46
1	18.59	18.59	23.9737272262573	20.5254510045052	17.0771762728691	IPI:IPI00745872.2	Gene_Symbol=ALB Isoform 1 of Serum albumin	1	auto	2	99.0000009536743	RPCFSALEVDETYVPK	iTRAQ8plex@N-term; Dioxidation(P)@2; No Methylthio(C)@3; Oxidation(F)@4; iTRAQ8plex(K)@16		-0.163783684372902	2509.13452148438	2510.142	2509.298397992	2510.30567447343	1	24	1.2.6.104.1	25.75	1.410818	2.338734	1.06871	1.719023	0.634482	3.182314	0.5270887	3.496355	0.7068642	2.480207	1.217163	2.32671	2.052886	1.627703	1009.11	12.33	583.2	11.63	1128.88	13.65	496.87	14.6	388.29	12.72	677.37	14.62
1	18.59	18.59	23.9737272262573	20.5254510045052	17.0771762728691	IPI:IPI00745872.2	Gene_Symbol=ALB Isoform 1 of Serum albumin	1	auto	2	99.0000009536743	YICENQDSISSK	iTRAQ8plex@N-term; No Methylthio(C)@3; iTRAQ8plex(K)@12		0.00775245111435652	1994.03173828125	1995.039	1994.024014038	1995.03129051943	1	22	1.3.6.70.1	17.25	1.30717	0.3581412	0.8030537	0.2620436	0.4337095	0.5555159	0.588872	0.4386845	0.540206	0.350628	1.098011	0.3711286	1.278306	0.2694593	9023.8	14.41	4832.03	15.49	7585.49	15.76	3037.2	16.16	3879.22	15.85	4629.14	14.45
1	18.59	18.59	23.9737272262573	20.5254510045052	17.0771762728691	IPI:IPI00745872.2	Gene_Symbol=ALB Isoform 1 of Serum albumin	1	auto	0	99.0000009536743	ADDKETCFAEEGK	iTRAQ8plex@N-term; iTRAQ8plex(K)@4; Methylthio(C)@7; iTRAQ8plex(K)@13		-0.161774396896362	2400.04516601563	2401.052	2400.20692355	2401.21420003143	1	12	1.2.6.67.1	16.5	1.166	0.7525789	0.6951799	0.5295445	0.4951192	0.8925305	0.5805184	0.8352163	0.4551851	0.7838902	1.108945	0.8078995	1.229074	0.5201079	5289.94	16.2	2526.72	17.37	3849.44	16.63	2032.57	17.04	2241.82	17.42	2286.6	16.5
1	18.59	18.59	23.9737272262573	20.5254510045052	17.0771762728691	IPI:IPI00745872.2	Gene_Symbol=ALB Isoform 1 of Serum albumin	1	auto	0	99.0000009536743	RPCFSALEVDETYVPK	iTRAQ8plex@N-term; Dioxidation(P)@2; No Methylthio(C)@3; Oxidation(F)@4; iTRAQ8plex(K)@16		-0.0300037749111652	2509.26831054688	2510.276	2509.298397992	2510.30567447343	1	24	1.2.10.103.1	25.5	1.150692	2.46867	0.8439498	1.54806	0.54632	2.739939	0.7285557	2.139328	0.6209421	1.885447	0.7242237	3.47903	1.762215	1.322531	1103.6	10.45	520.21	11.86	974.94	11.94	467.89	12.03	586.96	11.26	650.75	10.61
1	18.59	18.59	23.9737272262573	20.5254510045052	17.0771762728691	IPI:IPI00745872.2	Gene_Symbol=ALB Isoform 1 of Serum albumin	1	auto	0	99.0000009536743	RPCFSALEVDETYVPK	iTRAQ8plex@N-term; Methylthio(C)@3; iTRAQ8plex(K)@16		-0.0181964989751577	2507.283203125	2508.291	2507.301374896	2508.30865137743	1	14	1.2.10.105.3	26	1.200496	3.610535	1.138398	2.406798	0.8006619	4.331814	0.9839068	3.155797	0.5998344	3.989245	1.262394	4.103987	1.806493	2.80276	818.48	14.69	402.51	12.61	975.33	15.64	508.56	20.05	587.89	15.26	466.22	16.61
1	18.59	18.59	23.9737272262573	20.5254510045052	17.0771762728691	IPI:IPI00745872.2	Gene_Symbol=ALB Isoform 1 of Serum albumin	1	auto	0	99.0000009536743	YICENQDSISSK	iTRAQ8plex@N-term; Methylthio(C)@3; iTRAQ8plex(K)@12		0.000280532258329913	2040.01196289063	2041.019	2040.011734802	2041.01901128343	1	22	1.3.6.69.1	17	1.04918	0.09663113	0.7193526	0.06054792	0.4362081	0.1213009	0.5496702	0.1001521	0.5312247	0.08650977	1.062806	0.08645824	1.301791	0.05879652	60681.87	21.89	26080.55	23.38	45693.07	22.22	20541.76	23.79	24349.79	22.75	30611.79	24.07
1	18.59	18.59	23.9737272262573	20.5254510045052	17.0771762728691	IPI:IPI00745872.2	Gene_Symbol=ALB Isoform 1 of Serum albumin	1	auto	0	99.0000009536743	YICENQDSISSK	iTRAQ8plex@N-term; Trioxidation(Y)@1; No Methylthio(C)@3; Dehydrated(E)@4; iTRAQ8plex(K)@12		-0.0448303818702698	2023.95336914063	2024.961	2023.998193214	2025.00546969543	1	15	1.3.6.60.1	14.75	1.060884	2.808576	7.015788	1.125302	3.428247	1.200309	3.89609	1.189965	0.4901131	2.253156	5.752149	1.184294	1.415279	1.822871	1114.9	12.43	484.52	12.49	8187.7	12.5	2966.15	13.19	3171.02	13.19	518.9	10.16
2	13.7	13.7	19.7707742452621	19.7707742452621	19.7707742452621	IPI:IPI00747707.2; IPI:IPI00450768.7	Gene_Symbol=KRT17 Radiated keratinocyte mRNA 266; Gene_Symbol=KRT17 Keratin, type I cytoskeletal 17	1	auto	2	99.0000009536743	ASLEGNLAETENR	iTRAQ8plex@N-term		-0.00321023701690137	1706.87097167969	1707.878	1706.874195576	1707.88147205743	1	9	1.2.10.57.2	14	0		0.9709505	3.518558	0.9860805	4.727979	9.911513	2.650976	7.082942	2.657044	1.093439	6.320961	0		650.45	17.1	0	61.55	661.09	15.46	497.75	19.56	4706.39	16.05	4375.01	16.86
2	13.7	13.7	19.7707742452621	19.7707742452621	19.7707742452621	IPI:IPI00747707.2; IPI:IPI00450768.7	Gene_Symbol=KRT17 Radiated keratinocyte mRNA 266; Gene_Symbol=KRT17 Keratin, type I cytoskeletal 17	1	auto	2	99.0000009536743	EVATNSELVQSGK	iTRAQ8plex@N-term; iTRAQ8plex(K)@13		-0.013592123053968	1969.08044433594	1970.088	1969.094142508	1970.10141898943	1	10	1.4.6.55.1	13.5			9552.279		12884.62		13696.91		10529.44						0	0	0	6.65	328.59	14.89	229.5	12.81	2252.3	11.86	3552.9	12.02
2	13.7	13.7	19.7707742452621	19.7707742452621	19.7707742452621	IPI:IPI00747707.2; IPI:IPI00450768.7	Gene_Symbol=KRT17 Radiated keratinocyte mRNA 266; Gene_Symbol=KRT17 Keratin, type I cytoskeletal 17	1	auto	2	99.0000009536743	FETEQALR	iTRAQ8plex@N-term		-0.00403130101040006	1296.69396972656	1297.701	1296.698069104	1297.70534558543	1	12	1.4.6.58.2	14.25	1.028423	2.002377	0.9921536	1.009592	0.4243679	3.096793	4.591438	0.7488039	2.893466	0.7667755	0.4974792	3.290276	0.5075201	2.319746	1733.99	12.48	730.51	13.65	1800.84	12.75	571.05	17.2	5812.05	12.01	4764.49	12.6
2	13.7	13.7	19.7707742452621	19.7707742452621	19.7707742452621	IPI:IPI00747707.2; IPI:IPI00450768.7	Gene_Symbol=KRT17 Radiated keratinocyte mRNA 266; Gene_Symbol=KRT17 Keratin, type I cytoskeletal 17	0	auto - shared MS/MS	2	99.0000009536743	LEQEIATYR	iTRAQ8plex@N-term		-3.08526849746704	1422.69177246094	1423.699	1425.777047706	1426.78432418743	1	16	1.4.6.77.4	19	0.8919586	2.385809	1.219205	0.8543264	0.6557221	1.711798	6.216419	0.7008176	7.629884	0.6922371	0.3774031	3.482705	0.7273995	1.698646	3339.12	22.9	1220.07	27.88	4261.46	21.71	1699.17	26.65	15153.27	21.86	24193.65	22.77
2	13.7	13.7	19.7707742452621	19.7707742452621	19.7707742452621	IPI:IPI00747707.2; IPI:IPI00450768.7	Gene_Symbol=KRT17 Radiated keratinocyte mRNA 266; Gene_Symbol=KRT17 Keratin, type I cytoskeletal 17	1	auto	2	99.0000009536743	TIVEEVQDGK	iTRAQ8plex@N-term; Dehydrated(D)@8; iTRAQ8plex(K)@10		-0.0143519807606936	1706.95202636719	1707.959	1706.966422792	1707.97369927343	1	10	1.5.6.61.7	15	0		1.027838	3.881142	0.7135545	6.502248	10.20993	3.271594	7.559405	3.276444	1.123162	6.058157	0		496.67	16.17	0	47.6	534.37	11.29	275.03	15.48	3701.9	11.93	3565.39	13.13
2	13.7	13.7	19.7707742452621	19.7707742452621	19.7707742452621	IPI:IPI00747707.2; IPI:IPI00450768.7	Gene_Symbol=KRT17 Radiated keratinocyte mRNA 266; Gene_Symbol=KRT17 Keratin, type I cytoskeletal 17	1	auto	2	99.0000009536743	VLDELTLAR	iTRAQ8plex@N-term		-0.00211702520027757	1332.78979492188	1333.797	1332.791969488	1333.79924596943	1	16	1.3.6.97.2	24	1.021733	1.913273	1.303738	0.9332381	0.4126284	2.928913	4.545021	0.8024396	5.549242	0.789089	0.5907916	2.109453	0.7896989	1.837192	1738.51	13.52	727.65	12.72	2372.56	12.24	556.7	15.72	5768.29	11.41	9161.41	12.25
2	13.7	13.7	19.7707742452621	19.7707742452621	19.7707742452621	IPI:IPI00747707.2; IPI:IPI00450768.7	Gene_Symbol=KRT17 Radiated keratinocyte mRNA 266; Gene_Symbol=KRT17 Keratin, type I cytoskeletal 17	1	auto	0	99.0000009536743	EVATNSELVQSGK	iTRAQ8plex@N-term; iTRAQ8plex(K)@13		0.181597635149956	1969.27563476563	1970.283	1969.094142508	1970.10141898943	1	14	1.4.10.56.1	13.75	0.5651989	8.334372	1.582015	2.440275	0.9619252	3.762993	13.94695	2.099181	18.37144	2.094875	1.276967	4.310937	0.8333637	4.05869	655.29	13.71	151.72	12.24	1085.16	13.63	489.17	15.3	6671.86	11.41	11432.16	12.09
2	13.7	13.7	19.7707742452621	19.7707742452621	19.7707742452621	IPI:IPI00747707.2; IPI:IPI00450768.7	Gene_Symbol=KRT17 Radiated keratinocyte mRNA 266; Gene_Symbol=KRT17 Keratin, type I cytoskeletal 17	0	auto - shared MS/MS	0	99.0000009536743	LEQEIATYR	iTRAQ8plex@N-term		-2.01715683937073	1423.75988769531	1424.767	1425.777047706	1426.78432418743	1	14	1.4.6.73.1	18	0.737527	0.3678286	1.202353	0.1183276	0.483142	0.3190617	6.784584	0.0963138	8.941999	0.09512111	0.6026378	0.3516283	0.5482217	0.3137413	38909.92	36.76	11755.64	41.79	48971.33	34.89	14588.82	44.46	192715.9	36.1	330404.9	36.58
2	13.7	13.7	19.7707742452621	19.7707742452621	19.7707742452621	IPI:IPI00747707.2; IPI:IPI00450768.7	Gene_Symbol=KRT17 Radiated keratinocyte mRNA 266; Gene_Symbol=KRT17 Keratin, type I cytoskeletal 17	0	auto - shared MS/MS	0	99.0000009536743	LEQEIATYR	iTRAQ8plex@N-term		0.00908139254897833	1425.7861328125	1426.793	1425.777047706	1426.78432418743	1	16	1.4.6.74.1	18.25	0.7451245	0.3215936	1.160128	0.1126434	0.4721865	0.2997142	6.892009	0.0887302	8.834148	0.08769792	0.6190236	0.3330061	0.5205902	0.3098734	29354.92	25.55	8960.2	27.74	35648.11	25.49	10756.71	30.85	147693.3	25.47	246261.8	26.44
3	11.1	11.1	16.4021164178848	10.582010447979	9.5238097012043	IPI:IPI00796776.1; IPI:IPI00009867.3	Gene_Symbol=KRT5 cDNA FLJ54081, highly similar to Keratin, type II cytoskeletal 5; Gene_Symbol=KRT5 Keratin, type II cytoskeletal 5	0	auto - shared MS/MS	2	99.0000009536743	LALDVEIATYR	iTRAQ8plex@N-term		-0.0139907673001289	1566.87841796875	1567.886	1566.892411816	1567.89968829743	1	10	1.3.6.106.2	26.25					12884.62		13696.91		10529.44						0	0	0	0	0	8.01	194.96	18.61	3253.89	13.93	5063.74	15.17
3	11.1	11.1	16.4021164178848	10.582010447979	9.5238097012043	IPI:IPI00796776.1; IPI:IPI00009867.3	Gene_Symbol=KRT5 cDNA FLJ54081, highly similar to Keratin, type II cytoskeletal 5; Gene_Symbol=KRT5 Keratin, type II cytoskeletal 5	0	auto - shared MS/MS	2	99.0000009536743	LLEGEECR	iTRAQ8plex@N-term; Methylthio(C)@7		-0.0758462101221085	1297.55541992188	1298.563	1297.631311462	1298.63858794343	1	12	1.2.6.71.1	17.5	0		0.8491185	6.760681	0.6951419	8.100737	17.90788	5.307354	21.05777	5.30406	0.9687369	9.081082	0		367.09	19.46	0	33.79	326.28	13.69	198.03	12.13	4799	12.31	7340.68	12.89
3	11.1	11.1	16.4021164178848	10.582010447979	9.5238097012043	IPI:IPI00796776.1; IPI:IPI00009867.3	Gene_Symbol=KRT5 cDNA FLJ54081, highly similar to Keratin, type II cytoskeletal 5; Gene_Symbol=KRT5 Keratin, type II cytoskeletal 5	1	auto	2	99.0000009536743	QCANLQNAIADAEQR	iTRAQ8plex@N-term; Methylthio(C)@2		-0.00812449306249619	1993.95349121094	1994.961	1993.96164719	1994.96892367143	1	13	1.3.6.97.1	24	0		0.6131032	7.46172	0.7922612	8.274004	9.983205	5.015604	18.71636	4.994925	1.805761	9.247794	0		317.65	15.85	0	27.65	203.86	11.31	195.3	12.89	2315.01	11.77	5645.75	12.81
3	11.1	11.1	16.4021164178848	10.582010447979	9.5238097012043	IPI:IPI00796776.1; IPI:IPI00009867.3	Gene_Symbol=KRT5 cDNA FLJ54081, highly similar to Keratin, type II cytoskeletal 5; Gene_Symbol=KRT5 Keratin, type II cytoskeletal 5	1	auto	2	99.0000009536743	QLDSIVGER	iTRAQ8plex@N-term		-0.00435291370376945	1319.73083496094	1320.738	1319.735182894	1320.74245937543	1	13	1.3.6.59.2	14.5	0		1.091543	6.156828	1.390175	6.40931	21.21393	4.487273	26.27048	4.483117	1.150243	9.987033	0		443.72	19.88	0	43.12	506.99	21.41	478.7	21.94	6871.7	17.18	11069.51	17.58
3	11.1	11.1	16.4021164178848	10.582010447979	9.5238097012043	IPI:IPI00796776.1; IPI:IPI00009867.3	Gene_Symbol=KRT5 cDNA FLJ54081, highly similar to Keratin, type II cytoskeletal 5; Gene_Symbol=KRT5 Keratin, type II cytoskeletal 5	1	auto	2	99.0000009536743	TTAENEFVMLK	iTRAQ8plex@N-term; iTRAQ8plex(K)@11		-0.0129096284508705	1890.02526855469	1891.033	1890.038207538	1891.04548401943	1	20	1.5.6.87.1	21.5	0.6387617	8.488964	1.186371	2.888553	1.041041	4.308557	18.2941	2.159115	28.4297	2.154845	1.31067	4.340231	0		639.48	13.77	167.33	13.74	794.14	15.29	516.63	19.28	8540.28	13.51	17264.37	14.03
3	11.1	11.1	16.4021164178848	10.582010447979	9.5238097012043	IPI:IPI00796776.1; IPI:IPI00009867.3	Gene_Symbol=KRT5 cDNA FLJ54081, highly similar to Keratin, type II cytoskeletal 5; Gene_Symbol=KRT5 Keratin, type II cytoskeletal 5	0	auto - shared MS/MS	0	99.0000009536743	LLEGEECR	iTRAQ8plex@N-term; Methylthio(C)@7		0.0343757495284081	1297.66564941406	1298.673	1297.631311462	1298.63858794343	1	14	1.2.10.72.1	17.75	0.8360264	5.812574	1.332621	1.741739	1.398398	2.012788	32.11129	1.442167	37.77887	1.441684	1.505451	2.38334	0.4507917	4.066552	1282.87	18.49	439.35	24.74	1789.53	17.5	1392.19	19.56	30072.84	15.04	46023.86	15.33
3	11.1	11.1	16.4021164178848	10.582010447979	9.5238097012043	IPI:IPI00796776.1; IPI:IPI00009867.3	Gene_Symbol=KRT5 cDNA FLJ54081, highly similar to Keratin, type II cytoskeletal 5; Gene_Symbol=KRT5 Keratin, type II cytoskeletal 5	1	auto	0	99.0000009536743	TTAENEFVMLK	iTRAQ8plex@N-term; Oxidation(M)@9; iTRAQ8plex(K)@11		-0.0088484613224864	1906.02416992188	1907.031	1906.033122158	1907.04039863943	1	19	1.5.6.76.3	18.75	0		1.687457	3.596403	1.60381	3.766764	28.19785	2.855264	46.79218	2.852268	3.783859	3.561782	1.700411	5.356868	391.05	11.15	0	42.93	690.74	15.14	486.71	11.98	8049.75	12.11	17376.29	12.93
4	8.11	8.11	21.3333338499069	17.0666664838791	17.0666664838791	IPI:IPI00894498.1; IPI:IPI00894365.2; IPI:IPI00021440.1; IPI:IPI00021439.1	Gene_Symbol=ACTB Beta actin variant (Fragment); Gene_Symbol=ACTB cDNA FLJ52842, highly similar to Actin, cytoplasmic 1; Gene_Symbol=ACTG1 Actin, cytoplasmic 2; Gene_Symbol=ACTB Actin, cytoplasmic 1	1	auto	2	99.0000009536743	KDLYANTVLSGGTTMYPGIADR	iTRAQ8plex@N-term; iTRAQ8plex(K)@1; Deamidated(N)@6		-0.00465591251850128	2951.54760742188	2952.555	2951.55238086	2952.55965734143	1	15	1.2.10.103.3	25.5	1.229332	3.831553	0.9436594	3.05708	1.529252	2.633901	1.305667	3.190964	1.974255	2.467619	1.871733	3.753386	1.097697	3.614678	660.14	15.36	332.44	10.12	652.08	12.93	783.43	9.67	629.22	13.74	1237.63	10.17
4	8.11	8.11	21.3333338499069	17.0666664838791	17.0666664838791	IPI:IPI00894498.1; IPI:IPI00894365.2; IPI:IPI00021440.1; IPI:IPI00021439.1	Gene_Symbol=ACTB Beta actin variant (Fragment); Gene_Symbol=ACTB cDNA FLJ52842, highly similar to Actin, cytoplasmic 1; Gene_Symbol=ACTG1 Actin, cytoplasmic 2; Gene_Symbol=ACTB Actin, cytoplasmic 1	1	auto	2	99.0000009536743	QEYDESGPSIVHR	iTRAQ8plex@N-term		-0.0377973020076752	1819.86291503906	1820.87	1819.900744682	1820.90802116343	1	18	1.5.6.52.1	12.75	2.023117	0.7598788	1.174726	0.6314253	2.231066	0.5742667	1.518981	0.6520892	1.749305	0.566933	1.662544	0.9419332	1.412599	0.7396467	2723.9	13.32	2257.46	13.13	3349.48	13.38	4716.16	14.2	3020.49	13.03	4524.89	12.98
4	8.11	8.11	21.3333338499069	17.0666664838791	17.0666664838791	IPI:IPI00894498.1; IPI:IPI00894365.2; IPI:IPI00021440.1; IPI:IPI00021439.1	Gene_Symbol=ACTB Beta actin variant (Fragment); Gene_Symbol=ACTB cDNA FLJ52842, highly similar to Actin, cytoplasmic 1; Gene_Symbol=ACTG1 Actin, cytoplasmic 2; Gene_Symbol=ACTB Actin, cytoplasmic 1	1	auto	2	99.0000009536743	SYELPDGQVITIGNER	iTRAQ8plex@N-term		-0.0491827912628651	2094.04077148438	2095.048	2094.090002014	2095.09727849543	1	13	1.1.10.100.1	9.8999996	3.467411	5.40764	4.873968	4.341705	8.659947	4.305302	4.546699	4.546549	5.907838	4.313975	8.439137	4.456898	7.382979	4.373262	283.7	11.97	402.97	13.63	1447.41	14.82	1906.6	16.33	941.65	15.95	1591.62	14.31
4	8.11	8.11	21.3333338499069	17.0666664838791	17.0666664838791	IPI:IPI00894498.1; IPI:IPI00894365.2; IPI:IPI00021440.1; IPI:IPI00021439.1	Gene_Symbol=ACTB Beta actin variant (Fragment); Gene_Symbol=ACTB cDNA FLJ52842, highly similar to Actin, cytoplasmic 1; Gene_Symbol=ACTG1 Actin, cytoplasmic 2; Gene_Symbol=ACTB Actin, cytoplasmic 1	1	auto	2	99.0000009536743	YPIEHGIVTNWDD	iTRAQ8plex@N-term; Methyl(H)@5	cleaved D-M@C-term	-0.00734634324908257	1875.92358398438	1876.931	1875.93098217	1876.93825865143	1	11	1.2.10.97.3	24	1.695581	3.723684	1.319043	2.661869	1.86799	2.694589	1.130484	3.086846	1.741463	2.617421	2.507555	3.003402	1.701131	3.225799	539.99	12.26	375.07	11.07	745.58	10.36	782.79	11.36	445.64	9.32	893	11.63
4	8.11	8.11	21.3333338499069	17.0666664838791	17.0666664838791	IPI:IPI00894498.1; IPI:IPI00894365.2; IPI:IPI00021440.1; IPI:IPI00021439.1	Gene_Symbol=ACTB Beta actin variant (Fragment); Gene_Symbol=ACTB cDNA FLJ52842, highly similar to Actin, cytoplasmic 1; Gene_Symbol=ACTG1 Actin, cytoplasmic 2; Gene_Symbol=ACTB Actin, cytoplasmic 1	1	auto	0	99.0000009536743	KDLYANTVLSGGTTMYPGIADR	iTRAQ8plex@N-term; iTRAQ8plex(K)@1; Deamidated(N)@6		-0.154303878545761	2951.39794921875	2952.405	2951.55238086	2952.55965734143	1	10	1.2.6.104.3	25.75	1.736586	5.638767	0.7826878	5.702767	3.064474	4.251945	1.399766	5.432296	2.856114	4.052602	1.902522	5.863378	1.760459	4.671384	400.81	15.29	285.13	11.84	328.38	13.92	953.19	17.9	409.57	15.84	1087.09	14.87
4	8.11	8.11	21.3333338499069	17.0666664838791	17.0666664838791	IPI:IPI00894498.1; IPI:IPI00894365.2; IPI:IPI00021440.1; IPI:IPI00021439.1	Gene_Symbol=ACTB Beta actin variant (Fragment); Gene_Symbol=ACTB cDNA FLJ52842, highly similar to Actin, cytoplasmic 1; Gene_Symbol=ACTG1 Actin, cytoplasmic 2; Gene_Symbol=ACTB Actin, cytoplasmic 1	1	auto	0	99.0000009536743	QEYDESGPSIVHR	iTRAQ8plex@N-term		0.200960576534271	1820.10168457031	1821.109	1819.900744682	1820.90802116343	1	11	1.5.10.53.1	13	1.831247	1.431399	1.174287	1.179846	2.464046	1.010447	1.580463	1.145311	1.9678	0.9955022	1.902221	1.520456	1.841525	1.247069	1298.32	11.12	973.95	11.17	1595.9	12.95	2482.65	13.31	1497.96	11.39	2426.13	12.31
5	7.38	7.39	14.3776819109917	7.29613751173019	7.29613751173019	IPI:IPI00418471.6	Gene_Symbol=VIM Vimentin	1	auto	2	99.0000009536743	EYQDLLNVK	iTRAQ8plex@N-term; iTRAQ8plex(K)@9		-0.00530798314139247	1728.98181152344	1729.989	1728.987158236	1729.99443471743	1	16	1.3.6.78.1	19.25	0.8931475	0.2797891	1.027911	0.1223983	1.081808	0.1432914	0.9056605	0.1716777	0.8666185	0.1420164	1.350823	0.1812711	1.319415	0.1455365	16867.16	15.09	6171.25	16.36	18148.76	15.16	14160.45	15.85	11151.71	16.34	13881.02	15.31
5	7.38	7.39	14.3776819109917	7.29613751173019	7.29613751173019	IPI:IPI00418471.6	Gene_Symbol=VIM Vimentin	1	auto	2	99.0000009536743	FANYIDK	iTRAQ8plex@N-term; Deamidated(N)@3; iTRAQ8plex(K)@7		-0.061408594250679	1478.76159667969	1479.769	1478.823053012	1479.83032949343	1	12	1.1.6.77.1	7.5999999	0.974113	0.5218117	1.041011	0.2209648	1.181028	0.2426819	0.9368489	0.2912528	0.8589799	0.2629581	1.589615	0.2871731	1.355302	0.2590166	7688.21	12.36	3067.91	15.23	8377.8	12.7	7046.45	12.81	5258.1	12.77	6271.33	13.05
5	7.38	7.39	14.3776819109917	7.29613751173019	7.29613751173019	IPI:IPI00418471.6	Gene_Symbol=VIM Vimentin	1	auto	2	99.0000009536743	NLQEAEEWYK	iTRAQ8plex@N-term; iTRAQ8plex(K)@10		0.00306421844288707	1917.01232910156	1918.02	1917.009350244	1918.01662672543	1	18	1.3.6.85.1	21	0.8798387	0.6505232	0.9346871	0.2619152	1.212763	0.28157	0.9510351	0.3653736	0.763283	0.3415985	1.294726	0.3777584	1.279542	0.3109019	7748.56	14.31	2792.75	17.42	7581.18	14.08	7292.59	15.5	5379.62	16.96	5616.4	16.14
6	6.69	6.69	16.3069546222687	11.5107916295528	9.83213409781456	IPI:IPI00169383.3	Gene_Symbol=PGK1 Phosphoglycerate kinase 1	1	auto	2	99.0000009536743	ALMDEVVK	iTRAQ8plex@N-term; iTRAQ8plex(K)@8		-0.00724955229088664	1511.876953125	1512.884	1511.884273074	1512.89154955543	1	14	1.4.6.69.3	17	0.7013992	0.7852417	0.4577702	0.4574473	0.943322	0.3443967	1.036406	0.3296621	0.8224556	0.3060087	0.4728117	0.9402373	0.5631202	0.6212358	6063.38	11.29	1742.16	13.29	2905.44	12.14	4438.74	12.86	4587.53	12.48	4735.64	11.5
6	6.69	6.69	16.3069546222687	11.5107916295528	9.83213409781456	IPI:IPI00169383.3	Gene_Symbol=PGK1 Phosphoglycerate kinase 1	1	auto	2	99.0000009536743	LGDVYVNDAFGTAHR	iTRAQ8plex@N-term; Deamidated(N)@7		-0.0129211749881506	1938.96130371094	1939.969	1938.97424398	1939.98152046143	1	16	1.3.6.94.1	23.25	0.9490221	1.582865	0.4647272	1.13341	1.129201	0.7096353	0.9971567	0.7686691	0.9377216	0.7227566	0.5411718	2.265642	0.5723909	1.788609	2886.75	13.17	1122.26	17.01	1404.29	14.57	2529.68	13.75	2101.39	13	2570.6	14.41
6	6.69	6.69	16.3069546222687	11.5107916295528	9.83213409781456	IPI:IPI00169383.3	Gene_Symbol=PGK1 Phosphoglycerate kinase 1	1	auto	2	99.0000009536743	VSHVSTGGGASLELLEGK	Carbamyl@N-term; iTRAQ8plex(K)@18		0.00509385392069817	2087.12158203125	2088.129	2087.11655112	2088.12382760143	1	12	1.5.6.86.1	21.25	1.718968	7.660316	1.100363	4.290856	12.37796	3.354535	2.317469	3.917704	0.9777591	5.054757	0		0		344.35	11.49	242.48	16.72	396.63	10.7	3307.76	11.42	582.57	11.96	319.73	12.14
7	6.11	6.11	17.60563403368	12.3239435255527	12.3239435255527	IPI:IPI00220709.3	Gene_Symbol=TPM2 Isoform 2 of Tropomyosin beta chain	1	auto	2	99.0000009536743	EDKYEEEIK	iTRAQ8plex@N-term; iTRAQ8plex(K)@3; iTRAQ8plex(K)@9	missed K-Y@3	-1.02954196929932	2093.13159179688	2094.139	2094.161277182	2095.16855366343	1	15	1.3.6.58.2	14.25	1.208745	0.9738242	1.126648	0.5391609	2.74685	0.4714186	0.8645504	0.8174827	1.525397	0.5032623	1.433161	0.7748939	1.135756	0.6588702	3903.33	16.65	1932.76	16.92	4603.34	15.18	8320.61	16.7	2463.54	17.18	5654.18	15.1
7	6.11	6.11	17.60563403368	12.3239435255527	12.3239435255527	IPI:IPI00220709.3	Gene_Symbol=TPM2 Isoform 2 of Tropomyosin beta chain	1	auto	2	99.0000009536743	KATDAEADVASLNR	iTRAQ8plex@N-term; iTRAQ8plex(K)@1	missed K-A@1	-0.00995041243731976	2068.12744140625	2069.135	2068.137404318	2069.14468079943	1	11	1.5.6.59.1	14.5	2.636425	3.929743	3.380311	2.941853	10.51537	2.890924	1.783727	3.499592	5.805674	2.905677	3.904818	3.177226	2.016686	3.505917	657.38	18.9	709.97	19.02	2326.07	14.5	5364.46	16.23	856.01	17.08	3624.27	15.25
7	6.11	6.11	17.60563403368	12.3239435255527	12.3239435255527	IPI:IPI00220709.3	Gene_Symbol=TPM2 Isoform 2 of Tropomyosin beta chain	1	auto	2	99.0000009536743	SLMASEEEYSTK	iTRAQ8plex@N-term; iTRAQ8plex(K)@12		0.00301042874343693	1982.01574707031	1983.023	1982.012780638	1983.02005711943	1	15	1.3.6.64.2	15.75	2.968488	2.595873	3.232157	2.054529	10.10897	1.971041	2.334907	2.268999	4.893914	2.01481	5.93924	2.198939	3.425248	2.154827	580.39	11.32	705.77	12.09	1963.64	12.68	4553.15	12.95	989.29	11.47	2697.29	13.63
7	6.11	6.11	17.60563403368	12.3239435255527	12.3239435255527	IPI:IPI00220709.3	Gene_Symbol=TPM2 Isoform 2 of Tropomyosin beta chain	1	auto	0	99.0000009536743	EDKYEEEIK	iTRAQ8plex@N-term; iTRAQ8plex(K)@3; iTRAQ8plex(K)@9	missed K-Y@3	-0.0322693772614002	2094.12890625	2095.136	2094.161277182	2095.16855366343	1	16	1.3.6.59.1	14.5	0.976474	1.072643	1.286548	0.4523472	3.192876	0.3970649	0.9200296	0.7667885	1.613872	0.4389606	1.507274	0.6906847	1.280474	0.5971832	3258.76	11.81	1303.53	13.16	4388.62	11.88	8074.57	13.1	2188.71	14.79	4994.28	12.37
8	6	6	13.2743358612061	8.84955748915672	8.84955748915672	IPI:IPI00455315.4; IPI:IPI00418169.3	Gene_Symbol=ANXA2 Annexin A2; Gene_Symbol=ANXA2 annexin A2 isoform 1	1	auto	2	99.0000009536743	DALNIETAIK	iTRAQ8plex@N-term; iTRAQ8plex(K)@10		-0.013672667555511	1694.98913574219	1695.996	1695.0028083	1696.01008478143	1	17	1.3.6.72.2	17.75	0.7830642	1.477253	0.6090809	0.8988031	0.7117979	1.041316	0.8365355	0.9919517	0.8522626	0.7723956	1.305121	0.8809333	0.8839793	1.020982	2965.94	13.7	951.41	13.35	1890.98	14.58	1638.34	15.29	1811.26	15.9	2400.42	14.86
8	6	6	13.2743358612061	8.84955748915672	8.84955748915672	IPI:IPI00455315.4; IPI:IPI00418169.3	Gene_Symbol=ANXA2 Annexin A2; Gene_Symbol=ANXA2 annexin A2 isoform 1	1	auto	2	99.0000009536743	DLYDAGVK	iTRAQ8plex@N-term; iTRAQ8plex(K)@8		-0.113943807780743	1487.73046875	1488.738	1487.844516738	1488.85179321943	1	14	1.2.6.58.2	14.25	0.7292455	0.5661024	0.406151	0.4114996	0.4675874	0.4901181	0.5351639	0.4128402	0.6834065	0.2976487	1.340557	0.3444029	0.7501998	0.399763	7865.88	12.12	2349.79	12.8	3344.14	12.76	2854.27	13.28	3073.04	11.77	5104.79	13
8	6	6	13.2743358612061	8.84955748915672	8.84955748915672	IPI:IPI00455315.4; IPI:IPI00418169.3	Gene_Symbol=ANXA2 Annexin A2; Gene_Symbol=ANXA2 annexin A2 isoform 1	1	auto	2	99.0000009536743	SYSPYDMLESIR	iTRAQ8plex@N-term		0.0244904477149248	1763.89514160156	1764.902	1763.870690102	1764.87796658343	1	20	1.3.6.120.1	29.75	0.7979656	0.3869695	0.4230393	0.2795414	0.5321884	0.304821	0.7029948	0.2537208	0.9801723	0.1620043	1.279132	0.2310006	0.7381644	0.2533624	11913.38	12.77	3894.28	14.48	5275.52	13.62	4920.23	14.04	6113.94	14.06	11088.91	13.47
8	6	6	13.2743358612061	8.84955748915672	8.84955748915672	IPI:IPI00455315.4; IPI:IPI00418169.3	Gene_Symbol=ANXA2 Annexin A2; Gene_Symbol=ANXA2 annexin A2 isoform 1	1	auto	0	99.0000009536743	DLYDAGVK	iTRAQ8plex@N-term; iTRAQ8plex(K)@8		-0.00713958917185664	1487.83728027344	1488.845	1487.844516738	1488.85179321943	1	14	1.2.10.57.1	14	0.7583799	0.5951115	0.3924588	0.4141958	0.5082771	0.4348511	0.6331344	0.3731733	0.7208296	0.2695497	1.163792	0.3133831	0.717842	0.3968004	8161.51	11.89	2535.51	14.63	3352.85	13	3219.26	13.19	3772.25	12.96	5586.69	12.67
8	6	6	13.2743358612061	8.84955748915672	8.84955748915672	IPI:IPI00455315.4; IPI:IPI00418169.3	Gene_Symbol=ANXA2 Annexin A2; Gene_Symbol=ANXA2 annexin A2 isoform 1	1	auto	0	99.0000009536743	SYSPYDMLESIR	iTRAQ8plex@N-term; Oxidation(M)@7		0.00656672148033977	1779.8720703125	1780.879	1779.865604722	1780.87288120343	1	15	1.3.6.80.1	19.75	0.7996528	0.6278495	0.3715938	0.4752524	0.5630164	0.4780381	0.521211	0.4795643	0.8388605	0.2853768	1.280775	0.3932451	0.666221	0.451115	7201.09	13.15	2358.89	14.17	2801.02	12.29	3146.33	13.9	2739.97	12.15	5736.4	12.58
9	6	6	7.37327188253403	7.37327188253403	7.37327188253403	IPI:IPI00465248.5	Gene_Symbol=ENO1 Isoform alpha-enolase of Alpha-enolase	1	auto	2	99.0000009536743	AAVPSGASTGIYEALELR	iTRAQ8plex@N-term		0.0371744260191917	2108.17919921875	2109.187	2108.142037586	2109.14931406743	1	23	1.5.13.128.1	31.75	0.7451795	0.6638199	0.6555344	0.3193823	0.523441	0.4538183	0.8668172	0.3045688	0.4909939	0.4031397	0.3273143	1.274824	0.4426732	0.6194025	7924.41	13.5	2419	15.52	5437.66	14.69	3218.99	13.54	5014.51	12.66	3694.83	13.5
9	6	6	7.37327188253403	7.37327188253403	7.37327188253403	IPI:IPI00465248.5	Gene_Symbol=ENO1 Isoform alpha-enolase of Alpha-enolase	0	auto - no iTRAQ	2	99.0000009536743	FRAAVPSGASTGIYEALELR	No iTRAQ8plex@N-term; Deamidated(R)@2	cleaved L-F@N-term; missed R-A@2	0.0372380986809731	2108.12744140625	2109.135	2108.090218618	2109.09749509943	1	24	1.5.6.109.1	27	0.565437	1.281594	0.6193348	0.5020635	0.4909954	0.7514074	0.8670794	0.4868186	0.553129	0.5948605	0.3147499	1.967554	0.3425303	1.215791	6267.36	15.83	1451.7	18.24	4063.12	17.63	2388.07	16.9	3967.14	16.51	3292.02	17.73
9	6	6	7.37327188253403	7.37327188253403	7.37327188253403	IPI:IPI00465248.5	Gene_Symbol=ENO1 Isoform alpha-enolase of Alpha-enolase	1	auto	2	99.0000009536743	YISPDQLADLYK	iTRAQ8plex@N-term; iTRAQ8plex(K)@12		-0.140884816646576	2032.98852539063	2033.996	2033.129465376	2034.13674185743	1	20	1.2.6.110.2	27.25	0.6561006	1.103819	0.4971252	0.5321097	0.390728	0.899694	0.782454	0.5354964	0.4276319	0.7268312	0.3275565	2.963531	0.3115659	1.781072	5002.52	13.06	1344.52	14.42	2603.18	12.07	1516.87	13.06	2857.47	13.36	2031.47	13.78
9	6	6	7.37327188253403	7.37327188253403	7.37327188253403	IPI:IPI00465248.5	Gene_Symbol=ENO1 Isoform alpha-enolase of Alpha-enolase	1	auto	0	99.0000009536743	YISPDQLADLYK	iTRAQ8plex@N-term; iTRAQ8plex(K)@12		0.0171854328364134	2033.14660644531	2034.154	2033.129465376	2034.13674185743	1	20	1.2.10.110.1	27.25	0.6448839	0.3197426	0.5133847	0.14477	0.4371341	0.2213782	0.7412566	0.1520396	0.4857121	0.1754309	0.2855135	0.5780717	0.3317664	0.3707373	16796.83	11.82	4437.28	13.84	9026.51	11.42	5698.06	11.96	9089.29	12.25	7747.43	12.45
10	5.7	5.7	28.0701756477356	28.0701756477356	28.0701756477356	IPI:IPI00027462.1	Gene_Symbol=S100A9 Protein S100-A9	1	auto	2	99.0000009536743	LGHPDTLNQGEFK	iTRAQ8plex@N-term; Deamidated(N)@8; iTRAQ8plex(K)@13		0.0099540064111352	2064.1201171875	2065.127	2064.11012693	2065.11740341143	1	16	1.5.6.67.1	16.5	1.53688	0.344211	0.02388048	7.885261	0.08460776	4.236928	0.05518978	5.58788	0.2041315	0.8397874	0		0.07305843	4.27563	6688.33	11.92	4210.81	12.4	167.19	13.18	439.15	18.59	269.47	15.05	1296.52	10.64
10	5.7	5.7	28.0701756477356	28.0701756477356	28.0701756477356	IPI:IPI00027462.1	Gene_Symbol=S100A9 Protein S100-A9	1	auto	2	99.0000009536743	NIETIINTFHQY	iTRAQ8plex@N-term; Deamidated(N)@7	cleaved Y-S@C-term	0.0310881659388542	1796.95617675781	1797.964	1796.925168508	1797.93244498943	1	14	1.2.10.139.1	34.5	1.902256	0.7117425	0.01292687	21.8768	0		0		0.1026826	4.615303	0		0		2415.86	10.92	1882.56	10.35	32.69	7.15	0	4.7	0	11.72	235.57	10.82
10	5.7	5.7	28.0701756477356	28.0701756477356	28.0701756477356	IPI:IPI00027462.1	Gene_Symbol=S100A9 Protein S100-A9	1	auto	0	99.0000009536743	LGHPDTLNQGEFK	iTRAQ8plex@N-term; Deamidated(N)@8; iTRAQ8plex(K)@13		0.0144124999642372	2064.12451171875	2065.132	2064.11012693	2065.11740341143	1	24	1.4.6.65.1	16	1.746729	0.08636062	0.006320253	8.034096	0.01981921	4.139883	0.01603519	4.185873	0.1753877	0.2907046	0.03078988	3.497626	0.04358145	1.363634	26716.24	13.1	19116.52	13.59	176.75	14.2	410.91	17.01	312.74	13.09	4449.65	12.75
11	5.4	5.4	3.29881086945534	1.80283859372139	1.15074794739485	IPI:IPI00644576.1; IPI:IPI00333541.6; IPI:IPI00302592.2	Gene_Symbol=FLNA Filamin A, alpha; Gene_Symbol=FLNA Isoform 1 of Filamin-A; Gene_Symbol=FLNA Isoform 2 of Filamin-A	1	auto	2	99.0000009536743	VANPSGNLTETYVQDR	iTRAQ8plex@N-term		0.0134480437263846	2067.0673828125	2068.075	2067.053950864	2068.06122734543	1	18	1.3.6.64.1	15.75	1.047631	2.427781	1.181255	1.203516	2.761214	1.0556	1.334033	1.380229	1.66602	1.11041	1.793216	1.479127	1.600829	1.344191	1926.45	18.74	826.75	18.39	2382.05	16.88	4128.03	16.92	1876.11	18.37	3047.82	16.32
11	5.4	5.4	3.29881086945534	1.80283859372139	1.15074794739485	IPI:IPI00644576.1; IPI:IPI00333541.6; IPI:IPI00302592.2	Gene_Symbol=FLNA Filamin A, alpha; Gene_Symbol=FLNA Isoform 1 of Filamin-A; Gene_Symbol=FLNA Isoform 2 of Filamin-A	1	auto	2	99.0000009536743	YAPSEAGLHEMDIR	iTRAQ8plex@N-term		0.00828709173947573	1891.94873046875	1892.956	1891.940501018	1892.94777749943	1	12	1.5.6.73.1	18	0.7481116	2.195048	0.7437266	1.114202	1.690937	0.8368583	0.6805677	1.592561	1.208084	0.8986216	0.8383771	2.089658	0.945511	1.39581	1793.38	12.2	549.6	11.47	1396.16	12.32	2353.34	11.47	891	12.83	2057.41	12.08
11	5.4	5.4	3.29881086945534	1.80283859372139	1.15074794739485	IPI:IPI00644576.1; IPI:IPI00333541.6; IPI:IPI00302592.2	Gene_Symbol=FLNA Filamin A, alpha; Gene_Symbol=FLNA Isoform 1 of Filamin-A; Gene_Symbol=FLNA Isoform 2 of Filamin-A	1	auto	0	99.0000009536743	YAPSEAGLHEMDIR	iTRAQ8plex@N-term; Oxidation(M)@11		-0.0169471874833107	1907.91845703125	1908.926	1907.935415638	1908.94269211943	1	13	1.5.6.58.1	14.25	0.9740538	1.838756	0.6772867	1.089782	1.990612	0.7406163	0.6988698	1.476427	1.237097	0.8369999	0.8846089	1.625465	0.8705062	1.304633	1950.32	11.89	778.21	13.5	1382.7	12.49	3012.85	12.67	995.03	13.38	2291.19	13.14
12	5.4	5.4	9.09090936183929	9.09090936183929	9.09090936183929	IPI:IPI00796333.1; IPI:IPI00465439.5	Gene_Symbol=ALDOA 45 kDa protein; Gene_Symbol=ALDOA Fructose-bisphosphate aldolase A	1	auto	2	99.0000009536743	QLLLTADDR	iTRAQ8plex@N-term		0.0248053092509508	1347.79125976563	1348.799	1347.766483022	1348.77375950343	1	13	1.2.10.62.1	15.25	0.6641359	1.872454	0.8238769	0.7964397	0.7585974	1.129137	1.509528	0.7150017	1.171659	0.7095485	0.3429337	3.133739	0.5627821	1.567875	2465.3	13.13	670.71	12.04	2126.09	12.59	1451.33	14.45	2716.72	12.96	2742.98	12.86
12	5.4	5.4	9.09090936183929	9.09090936183929	9.09090936183929	IPI:IPI00796333.1; IPI:IPI00465439.5	Gene_Symbol=ALDOA 45 kDa protein; Gene_Symbol=ALDOA Fructose-bisphosphate aldolase A	1	auto	2	99.0000009536743	YTPSGQAGAAASESLFVSNHAY	iTRAQ8plex@N-term; Deamidated(N)@19		-0.0412434674799442	2532.16625976563	2533.174	2532.20755097	2533.21482745143	1	19	1.1.10.94.1	9.3000002	0.9332529	6.184944	1.213889	2.124581	1.047187	3.154572	2.669127	1.88408	2.132149	1.950101	0.6802273	4.690114	0		696.49	11.88	266.27	15.83	885	11.21	566.01	15.02	1357.12	10.86	1410.21	13.33
13	5.17	5.17	10.2362208068371	3.82452197372913	2.92463432997465	IPI:IPI00910438.1; IPI:IPI00140420.4	Gene_Symbol=SND1 cDNA FLJ54574, highly similar to Staphylococcal nuclease domain-containing protein 1; Gene_Symbol=SND1 Staphylococcal nuclease domain-containing protein 1	1	auto	2	99.0000009536743	SEAVVEYVFSGSR	iTRAQ8plex@N-term		-0.00319044641219079	1732.890625	1733.898	1732.89386838	1733.90114486143	1	12	1.4.6.105.1	26	0.8617927	4.214149	1.193673	1.508577	1.517012	1.652602	0.887031	2.230475	0.9537733	1.772251	0.9554259	3.473983	1.024602	2.330792	1140.5	13.05	402.63	16.33	1425.05	14.01	1342.67	16.01	738.53	14.14	1032.98	13.98
13	5.17	5.17	10.2362208068371	3.82452197372913	2.92463432997465	IPI:IPI00910438.1; IPI:IPI00140420.4	Gene_Symbol=SND1 cDNA FLJ54574, highly similar to Staphylococcal nuclease domain-containing protein 1; Gene_Symbol=SND1 Staphylococcal nuclease domain-containing protein 1	1	auto	2	99.0000009536743	SSHYDELLAAEAR	iTRAQ8plex@N-term		-0.00574367679655552	1764.88916015625	1765.896	1764.89493102	1765.90220750143	1	24	1.5.6.63.1	15.5	0.9997866	0.2224905	0.7610088	0.1352931	0.08328381	1.397628	0.6509481	0.1893759	0.898542	0.1272073	0.6139238	0.3366399	0.7176321	0.2084799	17146.54	14.57	7022.5	14.44	13658.9	14.38	1108.21	15.46	8148.11	13.79	14630.74	13.85
13	5.17	5.17	10.2362208068371	3.82452197372913	2.92463432997465	IPI:IPI00910438.1; IPI:IPI00140420.4	Gene_Symbol=SND1 cDNA FLJ54574, highly similar to Staphylococcal nuclease domain-containing protein 1; Gene_Symbol=SND1 Staphylococcal nuclease domain-containing protein 1	1	auto	0	99.0000009536743	SEAVVEYVFSGSR	iTRAQ8plex@N-term		0.177839204668999	1733.07165527344	1734.079	1732.89386838	1733.90114486143	1	12	1.4.10.105.2	26	0.9874852	1.815899	1.193929	0.9506924	1.506206	1.005368	1.087464	1.192153	1.018676	1.043834	0.7635574	2.271902	1.026875	1.469192	1982.43	15.62	801.93	13.12	2477.57	13.18	2317.22	14.47	1573.79	14.08	1917.72	13.13
14	4.85	4.85	21.7142850160599	19.4285720586777	14.2857149243355	IPI:IPI00884107.1; IPI:IPI00796636.14; IPI:IPI00654755.3	Gene_Symbol=HBB Beta-globin gene from a thalassemia patient; Gene_Symbol=HBB Hemoglobin (Fragment); Gene_Symbol=HBB Hemoglobin subunit beta	1	auto	2	99.0000009536743	VNVDEVGGEALGR	iTRAQ8plex@N-term		-1.06219565868378	1616.80065917969	1617.808	1617.86290261	1618.87017909143	1	19	1.1.10.63.4	6.1999998	0.4553941	0.5460936	0.7847858	0.170018	0.2304126	0.6800169	0.6862376	0.2356348	0.1614111	0.6928209	8.627719	0.1038016	1.749651	0.1384727	12971.05	12.99	2419.75	12.99	10655.55	14.64	2319.35	15.6	6498.06	13.86	1988.2	13.63
14	4.85	4.85	21.7142850160599	19.4285720586777	14.2857149243355	IPI:IPI00884107.1; IPI:IPI00796636.14; IPI:IPI00654755.3	Gene_Symbol=HBB Beta-globin gene from a thalassemia patient; Gene_Symbol=HBB Hemoglobin (Fragment); Gene_Symbol=HBB Hemoglobin subunit beta	1	auto	0	99.0000009536743	VNVDEVGGEALGR	iTRAQ8plex@N-term		-0.0648812428116798	1617.79797363281	1618.805	1617.86290261	1618.87017909143	1	22	1.1.6.67.1	6.5999999	0.4895527	1.238374	0.7195156	0.3981861	0.219954	1.683254	0.7083642	0.502966	0.1538347	1.490291	9.090984	0.2511249	1.896693	0.3207793	5783	14.12	1159.74	14.08	4355.55	13.7	987.12	16.44	2990.5	13.15	844.81	12.42
14	4.85	4.85	21.7142850160599	19.4285720586777	14.2857149243355	IPI:IPI00884107.1; IPI:IPI00796636.14; IPI:IPI00654755.3	Gene_Symbol=HBB Beta-globin gene from a thalassemia patient; Gene_Symbol=HBB Hemoglobin (Fragment); Gene_Symbol=HBB Hemoglobin subunit beta	1	auto	0	99.0000009536743	VNVDEVGGEALGR	iTRAQ8plex@N-term		-0.0625619068741798	1617.80029296875	1618.808	1617.86290261	1618.87017909143	1	24	1.1.10.62.1	6.0999999	0.4183107	0.4678378	0.7523582	0.130509	0.2044716	0.6168993	0.6813357	0.183979	0.1053939	0.776671	8.951537	0.08113189	1.922317	0.1035187	18879.25	14.84	3235.13	14.92	14868.22	15.49	2995.73	18.33	9390.31	15.62	1889.52	14.6
15	4.42	4.47	10.9302327036858	6.97674453258514	4.18604649603367	IPI:IPI00554788.5	Gene_Symbol=KRT18 Keratin, type I cytoskeletal 18	1	auto	2	99.0000009536743	IVLQIDNAR	iTRAQ8plex@N-term; Deamidated(N)@7		-0.0675658360123634	1345.71960449219	1346.727	1345.787218466	1346.79449494743	1	12	1.2.6.74.2	18.25	0.5838609	4.00351	1.412573	1.179118	0.3834752	3.707892	1.900583	1.175246	1.505656	1.203576	0.4378009	5.161846	0.4790106	2.831731	1849.81	18.68	442.43	17.14	2735.19	16.65	550.49	19.64	2566.54	15.43	2644.87	17.32
15	4.42	4.47	10.9302327036858	6.97674453258514	4.18604649603367	IPI:IPI00554788.5	Gene_Symbol=KRT18 Keratin, type I cytoskeletal 18	1	auto	2	99.0000009536743	LEAEIATYR	iTRAQ8plex@N-term		0.0182873867452145	1368.77380371094	1369.781	1368.75558398	1369.76286046143	1	16	1.4.6.76.1	18.75	0.6760129	0.252931	2.521508	0.06521863	0.428093	0.2176141	0.504797	0.1921552	0.2349665	0.2901877	0.5425748	0.2876109	0.8200563	0.142828	23982.33	14.66	6641.32	16.3	63299.65	14.39	7967.36	16.64	8837.76	16.1	5351.17	15.18
15	4.42	4.47	10.9302327036858	6.97674453258514	4.18604649603367	IPI:IPI00554788.5	Gene_Symbol=KRT18 Keratin, type I cytoskeletal 18	1	auto	0	99.0000009536743	IVLQIDNAR	iTRAQ8plex@N-term; Deamidated(N)@7		-0.0441287383437157	1345.74304199219	1346.75	1345.787218466	1346.79449494743	1	11	1.1.6.77.3	7.5999999	0.8530127	2.595231	1.500264	1.05272	0.8623977	1.630624	1.464034	1.168506	1.22468	1.110789	0.891596	2.710549	0.8563809	1.640661	1736.3	16.37	606.72	14.67	2726.73	12.77	1162.03	15.46	1855.71	12.81	2019.29	11.86
15	4.42	4.47	10.9302327036858	6.97674453258514	4.18604649603367	IPI:IPI00554788.5	Gene_Symbol=KRT18 Keratin, type I cytoskeletal 18	1	auto	0	99.0000009536743	IVLQIDNAR	iTRAQ8plex@N-term; Deamidated(N)@7		-0.0352176055312157	1345.751953125	1346.759	1345.787218466	1346.79449494743	1	14	1.1.10.69.1	6.8000002	0.9725196	1.136633	1.47057	0.4645477	0.6171571	1.014392	1.533085	0.5148226	1.396133	0.4901648	0.690572	1.270733	0.7507972	0.8931647	3772	15.14	1502.72	15.98	5806.4	13.58	1806.56	16.83	4221.55	13.61	5000.92	14.07
15	4.42	4.47	10.9302327036858	6.97674453258514	4.18604649603367	IPI:IPI00554788.5	Gene_Symbol=KRT18 Keratin, type I cytoskeletal 18	1	auto	0	99.0000009536743	IVLQIDNAR	iTRAQ8plex@N-term; Deamidated(N)@7		0.0364309586584568	1345.82360839844	1346.831	1345.787218466	1346.79449494743	1	16	1.2.10.74.1	18.25	0.6193401	1.038394	1.522037	0.2856867	0.3911849	0.9908194	1.879093	0.3034115	1.510198	0.2938016	0.4320696	1.27537	0.4939964	0.8617236	5285.37	13.13	1340.95	13.52	8420.74	11.88	1604.51	15.39	7250.33	12.63	7579.85	11.89
16	4.21	4.21	7.59999975562096	3.79999987781048	3.79999987781048	IPI:IPI00423461.3	Gene_Symbol=IGHA2 Putative uncharacterized protein DKFZp686C02220 (Fragment)	0	auto - shared MS/MS	2	99.0000009536743	QVQLVQSGAEVK	Gln->pyro-Glu@N-term; iTRAQ8plex(K)@12	cleaved S-Q@N-term	-0.0738118588924408	1571.80871582031	1572.816	1571.882575414	1572.88985189543	1	11	1.1.10.61.3	6	0.9998985	1.57511	0.7970716	1.025452	2.011127	0.7576132	0.7669557	1.581431	0.8582693	1.073341	1.686986	1.105813	1.19633	0.9973505	1827.62	12.2	748.6	10.68	1524.87	11.87	2852.4	10.22	1023.27	14.67	1489.57	12.52
16	4.21	4.21	7.59999975562096	3.79999987781048	3.79999987781048	IPI:IPI00423461.3	Gene_Symbol=IGHA2 Putative uncharacterized protein DKFZp686C02220 (Fragment)	0	auto - shared MS/MS	2	99.0000009536743	VAAEDWK	iTRAQ8plex@N-term; iTRAQ8plex(K)@7		-0.0125750349834561	1425.79516601563	1426.802	1425.807737306	1426.81501378743	1	12	1.4.6.62.4	15.25	0.4892729	2.128864	0.6795765	0.8598394	3.418169	0.5645968	0.6674596	1.068684	0.4419002	1.344829	0.5826237	2.03513	1.316937	0.7536702	2675.42	14.49	536.23	11.04	1903.18	12.71	7096.93	11.32	1303.62	12.01	1122.71	13.82
17	4	4.01	2.65306122601032	1.22448978945613	1.22448978945613	IPI:IPI00019502.3	Gene_Symbol=MYH9 Isoform 1 of Myosin-9	1	auto	2	99.0000009536743	EEILAQAK	iTRAQ8plex@N-term; iTRAQ8plex(K)@8		-0.0204494763165712	1508.8818359375	1509.889	1508.902365972	1509.90964245343	1	14	1.4.6.62.1	15.25	1.468439	0.398791	1.022112	0.2739947	2.200518	0.2410603	1.357945	0.2965868	2.327333	0.2308908	1.265122	0.4248217	1.278555	0.3342842	6644.77	14.01	3997.09	13.53	7109.32	12.44	11347.23	13.26	6587.13	13.74	14685.54	13.82
17	4	4.01	2.65306122601032	1.22448978945613	1.22448978945613	IPI:IPI00019502.3	Gene_Symbol=MYH9 Isoform 1 of Myosin-9	1	auto	2	99.0000009536743	HSQAVEELAEQLEQTK	iTRAQ8plex@N-term; iTRAQ8plex(K)@16		-0.000625642074737698	2447.31103515625	2448.318	2447.311739868	2448.31901634943	1	17	1.5.6.96.1	23.75	1.872339	2.798878	1.17063	1.952511	2.527033	1.737212	1.490112	2.127884	2.62512	1.663124	1.938647	2.616853	1.692135	2.116646	741.83	11.38	568.98	13.32	909.02	10.98	1454.79	11.86	806.97	11.9	1849.29	11.88
18	4	4	2.06218790262938	1.20831318199635	1.20831318199635	IPI:IPI00918002.1	Gene_Symbol=MUC5AC Mucin 5AC, oligomeric mucus/gel-forming	1	auto	2	99.0000009536743	AAGGAVCEQPLGLECR	iTRAQ8plex@N-term; Methylthio(C)@7; Methylthio(C)@15		0.207777485251427	1969.12731933594	1970.135	1968.919647732	1969.92692421343	1	12	1.4.10.108.1	26.75	0		36.20718	3.540227	2.322076	4.188613	0.985589	7.154512	0		0		0.9512561	6.681829	391.62	13.86	0	329.06	14842.57	12.99	705.71	15.81	281.77	17.52	0	9.2
18	4	4	2.06218790262938	1.20831318199635	1.20831318199635	IPI:IPI00918002.1	Gene_Symbol=MUC5AC Mucin 5AC, oligomeric mucus/gel-forming	1	auto	2	99.0000009536743	AAYEDFNVQLR	iTRAQ8plex@N-term		0.00610358826816082	1628.8525390625	1629.86	1628.846524264	1629.85380074543	1	14	1.3.6.81.1	20	0.7857212	6.102371	13.97103	2.30567	1.588796	2.836151	0.6584509	5.32288	0.3624672	5.306582	0.7587286	4.342048	0.8855278	4.483708	686.65	15.81	221.01	12.49	10041.84	12.17	846.62	14.02	330.06	15.84	236.35	11.3
19	4	4	7.63358771800995	3.51145043969154	3.51145043969154	IPI:IPI00003362.2	Gene_Symbol=HSPA5 HSPA5 protein	1	auto	2	99.0000009536743	ETAEAYLGK	iTRAQ8plex@N-term; iTRAQ8plex(K)@9		-0.011770848184824	1588.88037109375	1589.888	1588.892195212	1589.89947169343	1	16	1.4.6.60.2	14.75	0.8157296	0.5732498	0.8282195	0.2418045	1.372985	0.2335562	0.7075542	0.3625567	1.055934	0.2306326	0.6912096	0.6074961	0.8140026	0.3950925	7017.84	11.32	2345.08	12.9	6084.13	10.96	7477.46	12.63	3624.91	11.77	7037.07	11.6
19	4	4	7.63358771800995	3.51145043969154	3.51145043969154	IPI:IPI00003362.2	Gene_Symbol=HSPA5 HSPA5 protein	1	auto	2	99.0000009536743	ITPSYVAFTPEGER	iTRAQ8plex@N-term		0.00574019271880388	1869.98364257813	1870.991	1869.977932362	1870.98520884343	1	21	1.5.6.88.1	21.75	1.705301	1.003936	3.278818	0.5863634	4.586567	0.5855023	3.102669	0.6178786	4.633908	0.5796726	2.548225	0.7455217	2.547947	0.6753969	2437.9	13.78	1703.04	14.13	8367.25	13.05	8677.38	13.25	5521.86	13.78	10727.9	13.79
19	4	4	7.63358771800995	3.51145043969154	3.51145043969154	IPI:IPI00003362.2	Gene_Symbol=HSPA5 HSPA5 protein	1	auto	0	99.0000009536743	ETAEAYLGK	iTRAQ8plex@N-term; iTRAQ8plex(K)@9		1.97149872779846	1590.86364746094	1591.871	1588.892195212	1589.89947169343	1	11	1.4.6.62.8	15.25	1.132619	2.399166	0.8534645	1.247304	1.864256	1.061736	0.7394716	1.754083	0.868201	1.443218	0.9221802	2.700973	0.7628518	1.813473	1368.38	11.13	634.89	14.33	1222.48	11.56	1979.69	13.51	738.69	11.48	1128.18	13.45
20	4	4	22.480620443821	15.5038759112358	15.5038759112358	IPI:IPI00910407.1; IPI:IPI00887678.1; IPI:IPI00419585.9	Gene_Symbol=- cDNA FLJ53060, moderately similar to Peptidyl-prolyl cis-trans isomerase A; Gene_Symbol=LOC654188 similar to peptidylprolyl isomerase A-like; Gene_Symbol=PPIA Peptidyl-prolyl cis-trans isomerase A	1	auto	2	99.0000009536743	EGMNIVEAMER	iTRAQ8plex@N-term		0.0300672650337219	1581.80981445313	1582.817	1581.779766622	1582.78704310343	1	17	1.2.10.89.1	22	0.6303474	0.9883196	1.196154	0.2542303	0.8238735	0.4041682	0.5701838	0.5174114	0.9109975	0.2943461	0.7806634	0.616375	0.8416975	0.4792538	5982.56	11.81	1544.81	14.96	7490.72	12	3825.01	13.49	2490.21	11.91	5175.54	11.3
20	4	4	22.480620443821	15.5038759112358	15.5038759112358	IPI:IPI00910407.1; IPI:IPI00887678.1; IPI:IPI00419585.9	Gene_Symbol=- cDNA FLJ53060, moderately similar to Peptidyl-prolyl cis-trans isomerase A; Gene_Symbol=LOC654188 similar to peptidylprolyl isomerase A-like; Gene_Symbol=PPIA Peptidyl-prolyl cis-trans isomerase A	1	auto	2	99.0000009536743	VSFELFADK	iTRAQ8plex@N-term; iTRAQ8plex(K)@9		-0.00802741385996342	1662.93615722656	1663.943	1662.944230784	1663.95150726543	1	15	1.4.6.107.1	26.5	0.8293944	0.8583871	1.659197	0.279725	1.304294	0.3683988	1.158126	0.4042013	1.549409	0.3005677	1.300854	0.5406104	0.9231247	0.4716355	5310.64	12.75	1804.33	14.87	9223.47	13.24	5375.36	15.02	4489.9	14.6	7813.84	14.13
20	4	4	22.480620443821	15.5038759112358	15.5038759112358	IPI:IPI00910407.1; IPI:IPI00887678.1; IPI:IPI00419585.9	Gene_Symbol=- cDNA FLJ53060, moderately similar to Peptidyl-prolyl cis-trans isomerase A; Gene_Symbol=LOC654188 similar to peptidylprolyl isomerase A-like; Gene_Symbol=PPIA Peptidyl-prolyl cis-trans isomerase A	1	auto	0	99.0000009536743	EGMNIVEAMER	iTRAQ8plex@N-term		-0.0767369568347931	1581.70300292969	1582.71	1581.779766622	1582.78704310343	1	14	1.2.6.88.1	21.75	0.8373331	2.501999	1.066399	0.823391	0.8621936	1.103018	0.6207088	1.678561	0.9898639	0.9331801	0.8490496	1.929586	0.7848872	1.567621	2833.74	17	972	23.61	3163.22	17.84	1896.05	17.55	1284.05	20.13	2663.71	19.04
21	4	4	15.422885119915	9.95024889707565	9.95024889707565	IPI:IPI00216138.6	Gene_Symbol=TAGLN Transgelin	1	auto	2	99.0000009536743	EFTESQLQEGK	iTRAQ8plex@N-term; iTRAQ8plex(K)@11		-0.136127516627312	1902.87866210938	1903.886	1903.014829548	1904.02210602943	1	19	1.2.6.60.1	14.75	2.673198	2.576405	3.33984	1.866335	13.08535	1.795531	2.609877	2.025883	4.570576	1.830626	3.389498	2.37151	2.845369	2.119874	837.55	14.95	917.17	17.04	2928.1	15.96	8505.13	16.54	1595.75	15.29	3635.24	14.77
21	4	4	15.422885119915	9.95024889707565	9.95024889707565	IPI:IPI00216138.6	Gene_Symbol=TAGLN Transgelin	1	auto	2	99.0000009536743	KYDEELEER	iTRAQ8plex@N-term; iTRAQ8plex(K)@1	missed K-Y@1	-0.037413414567709	1817.92456054688	1818.932	1817.962065694	1818.96934217543	1	12	1.3.6.55.1	13.5	2.77928	1.892772	3.595648	1.416787	14.15599	1.376973	2.63504	1.532982	5.188656	1.396928	3.043523	1.717454	3.084934	1.538858	917.49	12.58	1044.58	13.63	3453.25	12.32	10079.21	12.77	1764.91	12.1	4520.72	12.08
21	4	4	15.422885119915	9.95024889707565	9.95024889707565	IPI:IPI00216138.6	Gene_Symbol=TAGLN Transgelin	1	auto	0	99.0000009536743	EFTESQLQEGK	iTRAQ8plex@N-term; iTRAQ8plex(K)@11		0.0003377687826287	1903.01513671875	1904.022	1903.014829548	1904.02210602943	1	17	1.2.10.60.2	14.75	2.854115	1.818341	3.713856	1.391145	11.91213	1.352934	2.415059	1.588411	4.94517	1.384561	3.415947	1.656903	2.880067	1.576783	839.84	11.3	981.92	12.01	3264.91	11.54	7763.74	11	1480.67	12.5	3943.93	12.88
22	4	4	9.09090936183929	9.09090936183929	9.09090936183929	IPI:IPI00909140.1; IPI:IPI00645452.1; IPI:IPI00011654.2	Gene_Symbol=- cDNA FLJ53012, highly similar to Tubulin beta-7 chain; Gene_Symbol=TUBB Tubulin, beta polypeptide; Gene_Symbol=TUBB Tubulin beta chain	0	auto - shared MS/MS	2	99.0000009536743	GHYTEGAELV	iTRAQ8plex@N-term	cleaved V-D@C-term	-0.0163806024938822	1378.68713378906	1379.694	1378.703548408	1379.71082488943	1	11	1.4.6.57.3	14	0.5275049	1.548192	0		0		0		0.108215	2.707415	0		0		8645.29	24.6	1868.16	28.43	0	140.77	0	0	0	44.89	888.42	23.92
22	4	4	9.09090936183929	9.09090936183929	9.09090936183929	IPI:IPI00909140.1; IPI:IPI00645452.1; IPI:IPI00011654.2	Gene_Symbol=- cDNA FLJ53012, highly similar to Tubulin beta-7 chain; Gene_Symbol=TUBB Tubulin, beta polypeptide; Gene_Symbol=TUBB Tubulin beta chain	1	auto	2	99.0000009536743	ISVYYNEATGGK	iTRAQ8plex@N-term; Deamidated(N)@6; iTRAQ8plex(K)@12		-0.143390938639641	1909.88122558594	1910.889	1910.02466595	1911.03194243143	1	22	1.2.6.66.1	16.25	1.721299	0.7725141	2.640841	0.3837156	3.031742	0.4008139	2.816003	0.4080667	5.455542	0.3673619	2.211458	0.5294914	2.193938	0.4554748	3259.18	11.7	2298.12	15.72	9009.49	12.21	7668.06	13.67	6700.01	13	16884.87	13.17
22	4	4	9.09090936183929	9.09090936183929	9.09090936183929	IPI:IPI00909140.1; IPI:IPI00645452.1; IPI:IPI00011654.2	Gene_Symbol=- cDNA FLJ53012, highly similar to Tubulin beta-7 chain; Gene_Symbol=TUBB Tubulin, beta polypeptide; Gene_Symbol=TUBB Tubulin beta chain	1	auto	0	99.0000009536743	ISVYYNEATGGK	iTRAQ8plex@N-term; Deamidated(N)@6; iTRAQ8plex(K)@12		0.00064217863837257	1910.02526855469	1911.033	1910.02466595	1911.03194243143	1	22	1.2.10.66.1	16.25	1.423271	0.6681226	2.906242	0.3661893	3.041865	0.3761774	2.971511	0.3843522	5.772849	0.3539464	2.369128	0.4746231	2.427077	0.4257561	4205.69	14.65	2452.07	13.98	12794.36	14.45	9928.01	14.1	9123.23	14.82	23055.73	14.47
23	4	4	9.45273637771606	9.45273637771606	9.45273637771606	IPI:IPI00896425.1; IPI:IPI00873902.1; IPI:IPI00871366.1; IPI:IPI00374519.3; IPI:IPI00008964.3; IPI:IPI00005719.1	Gene_Symbol=RAB1B RAB1B protein; Gene_Symbol=RAB1A 23 kDa protein; Gene_Symbol=RAB1B Small GTP-binding protein; Gene_Symbol=RAB1C Putative Ras-related protein Rab-1C; Gene_Symbol=RAB1B Ras-related protein Rab-1B; Gene_Symbol=RAB1A Isoform 1 of Ras-related protein Rab-1A	1	auto	2	99.0000009536743	LQIWDTAGQER	iTRAQ8plex@N-term		0.0190185997635126	1619.87634277344	1620.884	1619.857423306	1620.86469978743	1	11	1.3.6.86.1	21.25	1.397593	1.388116	1.012877	0.7892922	1.044622	0.9421433	1.166142	0.9086825	0.8662322	0.8899446	1.440834	1.059268	1.241953	0.860108	2210.64	12.94	1265.63	15.93	2343.82	12.41	1792.1	13.23	1881.93	13.08	1818.46	12.19
23	4	4	9.45273637771606	9.45273637771606	9.45273637771606	IPI:IPI00896425.1; IPI:IPI00873902.1; IPI:IPI00871366.1; IPI:IPI00374519.3; IPI:IPI00008964.3; IPI:IPI00005719.1	Gene_Symbol=RAB1B RAB1B protein; Gene_Symbol=RAB1A 23 kDa protein; Gene_Symbol=RAB1B Small GTP-binding protein; Gene_Symbol=RAB1C Putative Ras-related protein Rab-1C; Gene_Symbol=RAB1B Ras-related protein Rab-1B; Gene_Symbol=RAB1A Isoform 1 of Ras-related protein Rab-1A	1	auto	2	99.0000009536743	QWLQEIDR	iTRAQ8plex@N-term		0.0239721741527319	1390.77514648438	1391.782	1390.751167316	1391.75844379743	1	13	1.4.6.81.1	20	0.9573141	0.9989097	1.234736	0.41779	0.9887895	0.5573915	1.18339	0.5278107	1.050293	0.4721356	1.548112	0.6608497	1.01922	0.6051838	3603.74	12.14	1413.24	13.29	4657.76	11.51	2765.3	12.28	3113.26	12.65	3594.31	11.89
24	4	4	11.3989636301994	11.3989636301994	11.3989636301994	IPI:IPI00793344.1; IPI:IPI00000816.1	Gene_Symbol=YWHAE 22 kDa protein; Gene_Symbol=YWHAE 14-3-3 protein epsilon	1	auto	2	99.0000009536743	EAAENSLVAYK	iTRAQ8plex@N-term; iTRAQ8plex(K)@11		-0.0131175136193633	1801.99035644531	1802.998	1802.003536582	1803.01081306343	1	14	1.4.6.63.3	15.5	1.052095	3.026538	1.465534	1.339674	1.617362	1.455194	2.01635	1.365796	1.977654	1.281613	1.961739	1.878459	1.873867	1.496082	981.03	10.68	422.81	11.94	1504.97	11.75	1231.33	11.89	1444.05	11.91	1842.4	12.46
24	4	4	11.3989636301994	11.3989636301994	11.3989636301994	IPI:IPI00793344.1; IPI:IPI00000816.1	Gene_Symbol=YWHAE 22 kDa protein; Gene_Symbol=YWHAE 14-3-3 protein epsilon	1	auto	2	99.0000009536743	YLAEFATGNDR	iTRAQ8plex@N-term		0.0164343472570181	1559.80505371094	1560.812	1559.78867503	1560.79595151143	1	19	1.3.6.84.1	20.75	1.019835	0.7907049	1.392159	0.330047	1.406345	0.3794464	2.242419	0.3190221	1.962815	0.3170088	1.78063	0.4616524	1.662118	0.3904529	4604.73	12.8	1923.72	14.24	6710.31	11.94	5025.52	12.98	7537.98	11.8	8582.92	13.08
25	3.22	3.22	5.88235296308994	4.57516349852085	2.6143791154027	IPI:IPI00869004.1; IPI:IPI00790784.2; IPI:IPI00553177.1	Gene_Symbol=SERPINA1 Isoform 3 of Alpha-1-antitrypsin; Gene_Symbol=SERPINA1 Isoform 2 of Alpha-1-antitrypsin; Gene_Symbol=SERPINA1 Isoform 1 of Alpha-1-antitrypsin	1	auto	2	99.0000009536743	QINDYVEK	iTRAQ8plex@N-term; iTRAQ8plex(K)@8		-0.0231277085840702	1615.8798828125	1616.887	1615.903094254	1616.91037073543	1	13	1.4.6.57.4	14	2.497532	2.813732	4.042733	2.125718	3.637	2.205759	3.294657	2.240331	2.108081	2.338554	4.810392	2.22805	9.611591	2.107632	594.75	12.38	608.49	11.52	2516.86	10.85	1678.66	12.25	1430.47	11.85	1190.62	12.69
26	2.74	2.74	1.80142447352409	1.38248847797513	0.460829492658377	IPI:IPI00873210.1; IPI:IPI00867588.1; IPI:IPI00855785.1; IPI:IPI00855777.1; IPI:IPI00845263.1; IPI:IPI00556632.3; IPI:IPI00479723.3; IPI:IPI00414283.5; IPI:IPI00339319.1; IPI:IPI00339228.1; IPI:IPI00339227.4; IPI:IPI00339226.1; IPI:IPI00339225.1; IPI:IPI00339223.1; IPI:IPI00022418.1	Gene_Symbol=FN1 263 kDa protein; Gene_Symbol=FN1 Isoform 13 of Fibronectin; Gene_Symbol=FN1 Isoform 15 of Fibronectin; Gene_Symbol=FN1 Isoform 14 of Fibronectin; Gene_Symbol=FN1 fibronectin 1 isoform 2 preproprotein; Gene_Symbol=FN1 Isoform 12 of Fibronectin; Gene_Symbol=FN1 Isoform 10 of Fibronectin; Gene_Symbol=FN1 fibronectin 1 isoform 4 preproprotein; Gene_Symbol=FN1 Isoform 11 of Fibronectin…	1	auto	2	99.0000009536743	IYLYTLNDNAR	iTRAQ8plex@N-term; Deamidated(N)@9		0.0119663150981069	1659.88940429688	1660.897	1659.877490034	1660.88476651543	1	12	1.2.10.93.2	23	2.252876	1.177824	0.4703114	1.794629	1.526993	0.9850671	1.159864	1.171115	2.382387	0.8021916	0.7013044	3.12227	0.5835791	2.134605	1621.37	12	1496.33	13.71	798.21	13.05	1921.34	12.49	1372.85	12.46	3668.14	11.35
27	2.55	2.55	9.78723391890526	9.78723391890526	7.65957459807396	IPI:IPI00909649.1	Gene_Symbol=IGKC IGKC protein	1	auto	2	99.0000009536743	EIVLTQSPGTLSLSPGER	iTRAQ8plex@N-term	cleaved G-E@N-term	0.0481500700116158	2187.25341796875	2188.261	2187.205366124	2188.21264260543	1	8	1.4.6.90.1	22.25	0		0.3189468	7.914504	3.851309	3.031876	0		0		0		1.822842	4.397517	554.15	15.95	0	44.79	185.01	13.64	1656.23	15.78	0	69.49	0	0
28	2.31	2.31	7.08971545100212	0.218818383291364	0.218818383291364	IPI:IPI00398002.6; IPI:IPI00186711.4	Gene_Symbol=PLEC1 Isoform 3 of Plectin-1; Gene_Symbol=PLEC1 Isoform 2 of Plectin-1	1	auto	2	99.0000009536743	HISDLYEDLR	iTRAQ8plex@N-term		0.012731053866446	1563.83264160156	1564.84	1563.819975158	1564.82725163943	1	18	1.5.6.76.1	18.75	0.78216	0.2577697	0.5439121	0.149435	0.794221	0.1472409	0.4748892	0.2301389	0.6260777	0.1458381	0.4825528	0.400038	0.4281348	0.3015665	17836.84	12.9	5715.07	14.14	10155.38	13.28	10993.71	14.1	6183.64	13.51	10604.68	13.43
29	2.27	2.27	6.74157291650772	2.99625471234322	2.99625471234322	IPI:IPI00797221.7; IPI:IPI00795257.1; IPI:IPI00789134.1; IPI:IPI00788737.1; IPI:IPI00219018.7	Gene_Symbol=GAPDH Glyceraldehyde-3-phosphate dehydrogenase; Gene_Symbol=GAPDH 32 kDa protein; Gene_Symbol=GAPDH Glyceraldehyde 3-phosphate dehydrogenase; Gene_Symbol=GAPDH 39 kDa protein; Gene_Symbol=GAPDH Glyceraldehyde-3-phosphate dehydrogenase	1	auto	2	99.0000009536743	VIPELNGK	iTRAQ8plex@N-term; Deamidated(N)@6; iTRAQ8plex(K)@8		0.0054689790122211	1477.90197753906	1478.909	1477.89655231	1478.90382879143	1	11	1.2.10.67.6	16.5	0.5063133	2.159799	0.5687988	0.8244627	0.6800923	0.8769217	0.6577814	0.9402843	0.8037169	0.6432384	0.5384368	2.31124	0.4214194	1.609472	2887.34	12.06	598.86	12.69	1719.12	12.22	1523.88	11.75	1386.48	11.68	2203.7	10.78
30	2.21	2.21	2.75038927793503	0.934094469994307	0.934094469994307	IPI:IPI00867560.1; IPI:IPI00220216.1; IPI:IPI00220214.1; IPI:IPI00220213.1; IPI:IPI00220212.1; IPI:IPI00220211.1; IPI:IPI00031008.1	Gene_Symbol=- TNC protein; Gene_Symbol=TNC Isoform 6 of Tenascin; Gene_Symbol=TNC Isoform 5 of Tenascin; Gene_Symbol=TNC Isoform 4 of Tenascin; Gene_Symbol=TNC Isoform 3 of Tenascin; Gene_Symbol=TNC Isoform 2 of Tenascin; Gene_Symbol=TNC Isoform 1 of Tenascin	1	auto	2	99.0000009536743	VEGYSGTAGDSMAYHNGR	iTRAQ8plex@N-term; Deamidated(N)@16		-0.00380307133309543	2175.97583007813	2176.983	2175.979799654	2176.98707613543	1	17	1.2.10.59.1	14.5	1.810652	1.795872	0.1437781	5.890062	0.845365	1.795741	1.197574	1.558028	2.558011	1.169582	0.3785741	5.335121	0.3819647	4.767459	1357.39	14.97	1006.81	14.27	204.29	11.82	890.5	12.62	1186.7	13.06	3297.3	12.84
30	2.21	2.21	2.75038927793503	0.934094469994307	0.934094469994307	IPI:IPI00867560.1; IPI:IPI00220216.1; IPI:IPI00220214.1; IPI:IPI00220213.1; IPI:IPI00220212.1; IPI:IPI00220211.1; IPI:IPI00031008.1	Gene_Symbol=- TNC protein; Gene_Symbol=TNC Isoform 6 of Tenascin; Gene_Symbol=TNC Isoform 5 of Tenascin; Gene_Symbol=TNC Isoform 4 of Tenascin; Gene_Symbol=TNC Isoform 3 of Tenascin; Gene_Symbol=TNC Isoform 2 of Tenascin; Gene_Symbol=TNC Isoform 1 of Tenascin	1	auto	0	99.0000009536743	VEGYSGTAGDSMAYHNGR	iTRAQ8plex@N-term; Deamidated(N)@16		-0.165413111448288	2175.814453125	2176.822	2175.979799654	2176.98707613543	1	12	1.2.6.58.1	14.25	1.70529	2.308738	0.2381917	5.119337	0.7987578	2.770321	1.556785	2.170906	3.147669	1.640826	0.5831961	7.315051	0.4555533	5.491294	818.35	12.75	571.67	9.74	204.04	9.95	507.27	11.62	930.04	14.06	2446.13	12.59
31	2.18	2.18	4.97237555682659	1.38121545314789	1.38121545314789	IPI:IPI00414676.6	Gene_Symbol=HSP90AB1 Heat shock protein HSP 90-beta	1	auto	2	99.0000009536743	IDIIPNPQER	iTRAQ8plex@N-term		0.00927549973130226	1497.85498046875	1498.862	1497.845795982	1498.85307246343	1	10	1.3.6.74.3	18.25	0.9542623	3.658497	0.8959804	1.517367	0.6725863	2.197691	1.145309	1.679694	1.073542	1.455407	0.5724975	4.35882	0.759507	2.575748	1126.4	11.58	440.32	15.46	1056.43	11.79	587.93	11.42	941.78	12.51	1148.32	11.83
32	2.1	2.1	7.74818435311317	3.14769968390465	3.14769968390465	IPI:IPI00908762.1; IPI:IPI00902654.2; IPI:IPI00887555.1; IPI:IPI00023673.1	Gene_Symbol=- cDNA FLJ53509, highly similar to Galectin-3-binding protein; Gene_Symbol=- cDNA FLJ54583, highly similar to Galectin-3-binding protein; Gene_Symbol=LOC100133842 similar to lectin, galactoside-binding, soluble, 3 binding protein; Gene_Symbol=LGALS3BP Galectin-3-binding protein	1	auto	2	99.0000009536743	YSSDYFQAPSDYR	iTRAQ8plex@N-term		-0.0411718785762787	1901.83264160156	1902.84	1901.873861218	1902.88113769943	1	10	1.1.10.79.1	7.8000002	0.9183385	4.982402	4.233504	1.717551	0.7731963	2.859599	1.055351	3.235937	0.7690794	2.990984	1.184923	4.274463	1.157672	3.099442	800.44	13.48	301.12	14.12	3547.14	11.97	480.29	11.1	616.68	17.04	584.59	14.45
33	2.08	4.78	12.8571435809135	6.19047619402409	4.28571440279484	IPI:IPI00873598.1; IPI:IPI00171196.2; IPI:IPI00009866.6	Gene_Symbol=KRT13 46 kDa protein; Gene_Symbol=KRT13 keratin 13 isoform b; Gene_Symbol=KRT13 Isoform 1 of Keratin, type I cytoskeletal 13	0	auto - shared MS/MS	1.301029920578	99.0000009536743	VILEIDNAR	iTRAQ8plex@N-term		0.0173468142747879	1345.80456542969	1346.812	1345.787218466	1346.79449494743	1	13	1.3.6.76.3	18.75	0		1.075391	6.996072	2.007443	6.700073	19.16132	5.991058	29.50899	5.986828	1.534402	8.483959	0		324.15	19.4	0	31.39	364.89	13.22	504.98	15.21	4534.25	12.33	9083.47	13.86
33	2.08	4.78	12.8571435809135	6.19047619402409	4.28571440279484	IPI:IPI00873598.1; IPI:IPI00171196.2; IPI:IPI00009866.6	Gene_Symbol=KRT13 46 kDa protein; Gene_Symbol=KRT13 keratin 13 isoform b; Gene_Symbol=KRT13 Isoform 1 of Keratin, type I cytoskeletal 13	0	auto - shared MS/MS	0	99.0000009536743	LEQEIATYR	iTRAQ8plex@N-term		-2.01715683937073	1423.75988769531	1424.767	1425.777047706	1426.78432418743	1	14	1.4.6.73.1	18	0.737527	0.3678286	1.202353	0.1183276	0.483142	0.3190617	6.784584	0.0963138	8.941999	0.09512111	0.6026378	0.3516283	0.5482217	0.3137413	38909.92	36.76	11755.64	41.79	48971.33	34.89	14588.82	44.46	192715.9	36.1	330404.9	36.58
33	2.08	4.78	12.8571435809135	6.19047619402409	4.28571440279484	IPI:IPI00873598.1; IPI:IPI00171196.2; IPI:IPI00009866.6	Gene_Symbol=KRT13 46 kDa protein; Gene_Symbol=KRT13 keratin 13 isoform b; Gene_Symbol=KRT13 Isoform 1 of Keratin, type I cytoskeletal 13	0	auto - shared MS/MS	0	99.0000009536743	LEQEIATYR	iTRAQ8plex@N-term		0.00908139254897833	1425.7861328125	1426.793	1425.777047706	1426.78432418743	1	16	1.4.6.74.1	18.25	0.7451245	0.3215936	1.160128	0.1126434	0.4721865	0.2997142	6.892009	0.0887302	8.834148	0.08769792	0.6190236	0.3330061	0.5205902	0.3098734	29354.92	25.55	8960.2	27.74	35648.11	25.49	10756.71	30.85	147693.3	25.47	246261.8	26.44
33	2.08	4.78	12.8571435809135	6.19047619402409	4.28571440279484	IPI:IPI00873598.1; IPI:IPI00171196.2; IPI:IPI00009866.6	Gene_Symbol=KRT13 46 kDa protein; Gene_Symbol=KRT13 keratin 13 isoform b; Gene_Symbol=KRT13 Isoform 1 of Keratin, type I cytoskeletal 13	0	auto - shared MS/MS	0	99.0000009536743	LEQEIATYR	iTRAQ8plex@N-term		-3.08526849746704	1422.69177246094	1423.699	1425.777047706	1426.78432418743	1	16	1.4.6.77.4	19	0.8919586	2.385809	1.219205	0.8543264	0.6557221	1.711798	6.216419	0.7008176	7.629884	0.6922371	0.3774031	3.482705	0.7273995	1.698646	3339.12	22.9	1220.07	27.88	4261.46	21.71	1699.17	26.65	15153.27	21.86	24193.65	22.77
34	2.05	7.14	6.77685961127281	5.78512400388718	4.79338839650154	IPI:IPI00005859.4	Gene_Symbol=KRT75 cDNA FLJ60809, highly similar to Homo sapiens cytokeratin type II (K6HF), mRNA	1	auto	2	99.0000009536743	YEELQVTAGR	iTRAQ8plex@N-term		-0.00725410599261522	1468.77551269531	1469.783	1468.782861368	1469.79013784943	1	16	1.4.6.62.2	15.25	0.6561751	4.314567	0.6840794	1.85388	0.6560038	2.852028	16.95302	1.180492	13.06694	1.180921	0.822206	3.76408	0.3914584	5.38455	1344.35	15.82	361.36	15	962.65	13.79	684.39	17.78	16637.71	15.57	16681.6	16.49
34	2.05	7.14	6.77685961127281	5.78512400388718	4.79338839650154	IPI:IPI00005859.4	Gene_Symbol=KRT75 cDNA FLJ60809, highly similar to Homo sapiens cytokeratin type II (K6HF), mRNA	0	auto - shared MS/MS	0	99.0000009536743	LALDVEIATYR	iTRAQ8plex@N-term		-0.0139907673001289	1566.87841796875	1567.886	1566.892411816	1567.89968829743	1	10	1.3.6.106.2	26.25					12884.62		13696.91		10529.44						0	0	0	0	0	8.01	194.96	18.61	3253.89	13.93	5063.74	15.17
34	2.05	7.14	6.77685961127281	5.78512400388718	4.79338839650154	IPI:IPI00005859.4	Gene_Symbol=KRT75 cDNA FLJ60809, highly similar to Homo sapiens cytokeratin type II (K6HF), mRNA	0	auto - shared MS/MS	0	99.0000009536743	LLEGEECR	iTRAQ8plex@N-term; Methylthio(C)@7		-0.0758462101221085	1297.55541992188	1298.563	1297.631311462	1298.63858794343	1	12	1.2.6.71.1	17.5	0		0.8491185	6.760681	0.6951419	8.100737	17.90788	5.307354	21.05777	5.30406	0.9687369	9.081082	0		367.09	19.46	0	33.79	326.28	13.69	198.03	12.13	4799	12.31	7340.68	12.89
34	2.05	7.14	6.77685961127281	5.78512400388718	4.79338839650154	IPI:IPI00005859.4	Gene_Symbol=KRT75 cDNA FLJ60809, highly similar to Homo sapiens cytokeratin type II (K6HF), mRNA	0	auto - shared MS/MS	0	99.0000009536743	LLEGEECR	iTRAQ8plex@N-term; Methylthio(C)@7		0.0343757495284081	1297.66564941406	1298.673	1297.631311462	1298.63858794343	1	14	1.2.10.72.1	17.75	0.8360264	5.812574	1.332621	1.741739	1.398398	2.012788	32.11129	1.442167	37.77887	1.441684	1.505451	2.38334	0.4507917	4.066552	1282.87	18.49	439.35	24.74	1789.53	17.5	1392.19	19.56	30072.84	15.04	46023.86	15.33
35	2.05	4.05	7.99999982118607	3.79999987781048	3.79999987781048	IPI:IPI00061977.1	Gene_Symbol=IGHA1;IGHV3OR16-13 IGHA1 protein	1	auto	2	99.0000009536743	TFTCTAAYPESK	iTRAQ8plex@N-term; No Methylthio(C)@4; iTRAQ8plex(K)@12		-0.0685467571020126	1925.93322753906	1926.941	1926.00182203	1927.00909851143	1	10	1.1.10.65.2	6.4000001	1.011184	2.40646	0.793647	1.329772	3.701154	0.8022465	0.7202305	2.043957	0.6083644	1.968729	0.5640323	4.605464	1.508348	1.274991	1425.04	10.67	590.29	13.5	1183.87	13.01	4093.07	11.79	749.26	14.25	823.27	14.99
35	2.05	4.05	7.99999982118607	3.79999987781048	3.79999987781048	IPI:IPI00061977.1	Gene_Symbol=IGHA1;IGHV3OR16-13 IGHA1 protein	0	auto - shared MS/MS	0	99.0000009536743	VAAEDWK	iTRAQ8plex@N-term; iTRAQ8plex(K)@7		-0.0125750349834561	1425.79516601563	1426.802	1425.807737306	1426.81501378743	1	12	1.4.6.62.4	15.25	0.4892729	2.128864	0.6795765	0.8598394	3.418169	0.5645968	0.6674596	1.068684	0.4419002	1.344829	0.5826237	2.03513	1.316937	0.7536702	2675.42	14.49	536.23	11.04	1903.18	12.71	7096.93	11.32	1303.62	12.01	1122.71	13.82
36	2.03	2.03	3.25488224625587	0.500751147046685	0.500751147046685	IPI:IPI00790503.3; IPI:IPI00479307.4; IPI:IPI00397526.3	Gene_Symbol=MYH10 Isoform 3 of Myosin-10; Gene_Symbol=MYH10 Isoform 2 of Myosin-10; Gene_Symbol=MYH10 Isoform 1 of Myosin-10	1	auto	2	99.0000009536743	ALELDPNLYR	iTRAQ8plex@N-term		0.0329173393547535	1506.86779785156	1507.875	1506.83489694	1507.84217342143	1	11	1.2.10.87.1	21.5	1.951446	4.08198	3.216062	2.482547	4.874745	2.502388	2.831782	2.609093	2.29971	2.559373	6.36643	2.542783	4.847305	2.553454	550.75	13.35	440.27	14.46	1854.08	9.94	2083.49	12.95	1138.54	10.99	1202.76	9.88
37	2.03	2.03	15.1162788271904	5.81395365297794	5.81395365297794	IPI:IPI00719669.4; IPI:IPI00604523.1; IPI:IPI00220573.4; IPI:IPI00033494.3	Gene_Symbol=MRLC2 Myosin regulatory light chain; Gene_Symbol=MRCL3 Myosin regulatory light chain MRCL3 variant; Gene_Symbol=MRCL3 Myosin regulatory light chain MRLC3; Gene_Symbol=MRLC2 Myosin regulatory light chain MRLC2	1	auto	2	99.0000009536743	EAFNMIDQNR	iTRAQ8plex@N-term		-0.090279147028923	1540.67077636719	1541.678	1540.761080088	1541.76835656943	1	11	1.2.6.67.3	16.5	1.262788	2.295329	1.509264	1.289875	2.273071	1.264817	1.229573	1.710839	1.768124	1.223967	1.980841	1.767548	1.132542	1.834059	1215.96	12.8	629.01	12.83	1921.03	14.32	2144.95	15.04	1091.46	14.72	2041.66	12.75
37	2.03	2.03	15.1162788271904	5.81395365297794	5.81395365297794	IPI:IPI00719669.4; IPI:IPI00604523.1; IPI:IPI00220573.4; IPI:IPI00033494.3	Gene_Symbol=MRLC2 Myosin regulatory light chain; Gene_Symbol=MRCL3 Myosin regulatory light chain MRCL3 variant; Gene_Symbol=MRCL3 Myosin regulatory light chain MRLC3; Gene_Symbol=MRLC2 Myosin regulatory light chain MRLC2	1	auto	0	99.0000009536743	EAFNMIDQNR	iTRAQ8plex@N-term		0.0184780731797218	1540.77954101563	1541.787	1540.761080088	1541.76835656943	1	14	1.2.10.67.3	16.5	0.9352605	1.792084	1.198545	0.7723926	1.810151	0.7495275	0.9949933	1.012323	1.661064	0.7101457	1.257469	1.209074	1.05482	1.074192	3022.59	18.1	1158.03	19.56	3792.13	18.5	4245.99	19.14	2195.5	17.92	4767.79	18.2
38	2.03	2.03	1.58633310347795	0.488102482631803	0.488102482631803	IPI:IPI00455383.4; IPI:IPI00024067.4	Gene_Symbol=CLTC Isoform 2 of Clathrin heavy chain 1; Gene_Symbol=CLTC Isoform 1 of Clathrin heavy chain 1	1	auto	2	99.0000009536743	EAIDSYIK	iTRAQ8plex@N-term; iTRAQ8plex(K)@8		-0.00353969144634902	1545.8828125	1546.89	1545.88638155	1546.89365803143	1	14	1.3.6.65.1	16	1.563014	1.956161	1.693991	1.175554	1.834441	1.236846	2.221613	1.202563	2.015032	1.151052	2.56899	1.359664	2.431446	1.192063	1241.47	12.76	794.89	13.23	2201.39	12.56	1767.36	12.16	2013.44	12.57	2375.58	12.31
39	2.02	4.02	5.4166667163372	5.4166667163372	5.4166667163372	IPI:IPI00761159.1	Gene_Symbol=IGHM IGHM protein	1	auto	2	99.0000009536743	FNWYVDGVEVHNAK	iTRAQ8plex@N-term; Deamidated(N)@12; iTRAQ8plex(K)@14		-0.154317885637283	2286.03515625	2287.042	2286.18943989	2287.19671637143	1	12	1.2.6.104.7	25.75	0.7747633	6.506433	0.4274009	4.841889	2.555328	2.051195	0.2981811	7.648014	0.3707751	5.035082	0		1.011852	3.798405	637.41	11.35	202.3	12.66	285.17	12.84	1264.01	12.87	138.75	10.32	224.43	10.57
39	2.02	4.02	5.4166667163372	5.4166667163372	5.4166667163372	IPI:IPI00761159.1	Gene_Symbol=IGHM IGHM protein	1	auto	0	99.0000009536743	FNWYVDGVEVHNAK	iTRAQ8plex@N-term; Deamidated(N)@12; iTRAQ8plex(K)@14		-0.00198455923236907	2286.1875	2287.195	2286.18943989	2287.19671637143	1	9	1.2.10.105.4	26	0.9881223	4.265682	0.3851157	4.680975	2.157262	2.231349	0.3118268	6.215832	0.4882443	4.752853	0		1.275833	2.694366	991.7	20.04	401.42	15.08	399.78	16.88	1660.23	15.71	225.75	13.27	459.8	19.78
39	2.02	4.02	5.4166667163372	5.4166667163372	5.4166667163372	IPI:IPI00761159.1	Gene_Symbol=IGHM IGHM protein	0	auto - shared MS/MS	0	99.0000009536743	QVQLVQSGAEVK	Gln->pyro-Glu@N-term; iTRAQ8plex(K)@12	cleaved S-Q@N-term	-0.0738118588924408	1571.80871582031	1572.816	1571.882575414	1572.88985189543	1	11	1.1.10.61.3	6	0.9998985	1.57511	0.7970716	1.025452	2.011127	0.7576132	0.7669557	1.581431	0.8582693	1.073341	1.686986	1.105813	1.19633	0.9973505	1827.62	12.2	748.6	10.68	1524.87	11.87	2852.4	10.22	1023.27	14.67	1489.57	12.52
40	2.02	2.02	6.55737668275833	4.59016375243664	4.59016375243664	IPI:IPI00909247.1; IPI:IPI00749250.2; IPI:IPI00470573.1; IPI:IPI00005159.3	Gene_Symbol=- cDNA FLJ51655, highly similar to Actin-like protein 2; Gene_Symbol=ACTR2 45 kDa protein; Gene_Symbol=ACTR2 actin-related protein 2 isoform a; Gene_Symbol=ACTR2 Actin-related protein 2	1	auto	2	99.0000009536743	GYAFNHSADFETVR	iTRAQ8plex@N-term; Deamidated(N)@5		0.00210963934659958	1917.91845703125	1918.926	1917.916394746	1918.92367122743	1	22	1.3.6.74.1	18.25	1.920272	0.7733687	1.007874	0.6531312	1.431476	0.6639141	1.239461	0.7438082	1.135583	0.6781058	1.179423	1.152473	1.227657	0.7875573	2769.98	14.67	2178.95	12.28	2922.35	11.17	3077.13	12.32	2506.36	13.09	2987.08	12.65
41	2.01	3.31	17.2995775938034	7.59493634104729	7.59493634104729	IPI:IPI00793917.1; IPI:IPI00554648.3	Gene_Symbol=KRT8 27 kDa protein; Gene_Symbol=KRT8 Keratin, type II cytoskeletal 8	1	auto	2	99.0000009536743	LSELEAALQR	iTRAQ8plex@N-term		0.00164839345961809	1432.82080078125	1433.828	1432.819246876	1433.82652335743	1	11	1.4.6.116.1	28.75	0.3870123	3.07949	1.435602	0.733936	0.2500159	3.962254	0.6619819	1.701367	0.6590356	1.109993	0.4761496	4.693374	0.5030752	1.989437	1821.9	10.75	288.84	8.73	2737.84	11.95	353.49	13.85	880.45	14.05	1140.21	10.72
41	2.01	3.31	17.2995775938034	7.59493634104729	7.59493634104729	IPI:IPI00793917.1; IPI:IPI00554648.3	Gene_Symbol=KRT8 27 kDa protein; Gene_Symbol=KRT8 Keratin, type II cytoskeletal 8	1	auto	0	99.0000009536743	LSELEAALQR	iTRAQ8plex@N-term		0.0122684743255377	1432.83142089844	1433.839	1432.819246876	1433.82652335743	1	13	1.4.13.135.2	33.5	0.4815898	1.006139	1.522467	0.2186436	0.3872913	0.7497232	0.4663043	0.6716301	0.5391476	0.4319543	0.3045905	1.334722	0.5368605	0.5550297	7593.94	13.95	1498.14	14.82	12102.21	14.35	2282.39	16.59	2585.06	16.7	3888	15.2
42	2.01	2.01	16.7346939444542	4.89795915782452	4.89795915782452	IPI:IPI00021263.3	Gene_Symbol=YWHAZ 14-3-3 protein zeta/delta	1	auto	2	99.0000009536743	FLIPNASQAESK	iTRAQ8plex@N-term; Deamidated(N)@5; iTRAQ8plex(K)@12		0.00759216351434588	1913.07946777344	1914.087	1913.0719505	1914.07922698143	1	18	1.2.10.80.2	19.75	0.6405141	2.197852	1.671835	0.7011275	0.813628	1.255394	1.525763	0.8242036	1.723025	0.7075512	0.907769	1.45096	0.8407421	1.28387	2001.84	11.68	525.25	11.13	3503.26	13.62	1263.98	14.05	2229.72	12.98	3275.46	13.11
43	2	4	19.1666662693024	19.1666662693024	19.1666662693024	IPI:IPI00895890.2; IPI:IPI00888695.1; IPI:IPI00829979.1; IPI:IPI00739205.3; IPI:IPI00419517.1	Gene_Symbol=- Immunoglobulin mu-chain D-J4-region (Fragment); Gene_Symbol=LOC100133862 similar to hCG1773549; Gene_Symbol=- Putative uncharacterized protein ENSP00000375008; Gene_Symbol=LOC652102 Ig heavy chain V-I region HG3; Gene_Symbol=IGHV1-69 IGHV1-69 protein	1	auto	2	99.0000009536743	SEDTAVYYCAR	iTRAQ8plex@N-term; Methylthio(C)@9		-0.108939729630947	1626.62353515625	1627.631	1626.732482072	1627.73975855343	1	10	1.2.6.71.2	17.5	1.016967	3.34357	0.8412175	1.653834	2.653558	1.267576	0.7703028	2.271686	0.5540013	2.440619	0.7589396	4.345382	1.584688	1.606804	1367.44	15.89	569.67	17.86	1204.11	14.17	2815.93	14.26	768.96	15.01	719.4	15.44
43	2	4	19.1666662693024	19.1666662693024	19.1666662693024	IPI:IPI00895890.2; IPI:IPI00888695.1; IPI:IPI00829979.1; IPI:IPI00739205.3; IPI:IPI00419517.1	Gene_Symbol=- Immunoglobulin mu-chain D-J4-region (Fragment); Gene_Symbol=LOC100133862 similar to hCG1773549; Gene_Symbol=- Putative uncharacterized protein ENSP00000375008; Gene_Symbol=LOC652102 Ig heavy chain V-I region HG3; Gene_Symbol=IGHV1-69 IGHV1-69 protein	0	auto - shared MS/MS	0	99.0000009536743	QVQLVQSGAEVK	Gln->pyro-Glu@N-term; iTRAQ8plex(K)@12	cleaved S-Q@N-term	-0.0738118588924408	1571.80871582031	1572.816	1571.882575414	1572.88985189543	1	11	1.1.10.61.3	6	0.9998985	1.57511	0.7970716	1.025452	2.011127	0.7576132	0.7669557	1.581431	0.8582693	1.073341	1.686986	1.105813	1.19633	0.9973505	1827.62	12.2	748.6	10.68	1524.87	11.87	2852.4	10.22	1023.27	14.67	1489.57	12.52
43	2	4	19.1666662693024	19.1666662693024	19.1666662693024	IPI:IPI00895890.2; IPI:IPI00888695.1; IPI:IPI00829979.1; IPI:IPI00739205.3; IPI:IPI00419517.1	Gene_Symbol=- Immunoglobulin mu-chain D-J4-region (Fragment); Gene_Symbol=LOC100133862 similar to hCG1773549; Gene_Symbol=- Putative uncharacterized protein ENSP00000375008; Gene_Symbol=LOC652102 Ig heavy chain V-I region HG3; Gene_Symbol=IGHV1-69 IGHV1-69 protein	0	auto - shared MS/MS	0	99.0000009536743	SEDTAVYYCAR	iTRAQ8plex@N-term; Methylthio(C)@9		0.0245960596948862	1626.75708007813	1627.764	1626.732482072	1627.73975855343	1	18	1.2.10.71.1	17.5	2.003839	0.6762851	1.085261	0.5222837	3.646489	0.4178376	1.115766	0.688345	0.7363601	0.753068	0.5754761	1.705152	2.352547	0.4788642	3063.36	11.97	2514.6	13.88	3480.02	12.06	8668.78	12.83	2495.2	14.14	2142.1	13.79
44	2	4	4.94382008910179	4.94382008910179	4.94382008910179	IPI:IPI00007752.1	Gene_Symbol=TUBB2C Tubulin beta-2C chain	1	auto	2	99.0000009536743	INVYYNEATGGK	iTRAQ8plex@N-term; Deamidated(N)@6; iTRAQ8plex(K)@12		-0.145760625600815	1936.88977050781	1937.897	1937.035564992	1938.04284147343	1	21	1.2.6.65.1	16	1.445576	2.169123	2.653465	0.9508063	2.700139	1.007609	2.533597	1.018054	2.171295	1.002931	2.703263	1.214067	2.374315	1.054923	1553.65	13.9	920.03	18.18	4315.35	13.89	3255.55	15.09	2873.59	13.96	3203.49	14.52
44	2	4	4.94382008910179	4.94382008910179	4.94382008910179	IPI:IPI00007752.1	Gene_Symbol=TUBB2C Tubulin beta-2C chain	0	auto - shared MS/MS	0	99.0000009536743	GHYTEGAELV	iTRAQ8plex@N-term	cleaved V-D@C-term	-0.0163806024938822	1378.68713378906	1379.694	1378.703548408	1379.71082488943	1	11	1.4.6.57.3	14	0.5275049	1.548192	0		0		0		0.108215	2.707415	0		0		8645.29	24.6	1868.16	28.43	0	140.77	0	0	0	44.89	888.42	23.92
44	2	4	4.94382008910179	4.94382008910179	4.94382008910179	IPI:IPI00007752.1	Gene_Symbol=TUBB2C Tubulin beta-2C chain	1	auto	0	99.0000009536743	INVYYNEATGGK	iTRAQ8plex@N-term; Deamidated(N)@6; iTRAQ8plex(K)@12		-0.00648793438449502	1937.02905273438	1938.036	1937.035564992	1938.04284147343	1	21	1.2.10.65.1	16	1.267166	1.420677	3.41972	0.7126243	3.278958	0.7344692	2.803666	0.7483975	2.681264	0.7330821	2.659437	0.861662	3.086463	0.7671231	1982.07	13.77	1028.87	12.75	7095.11	11.26	5043.59	12.02	4056.76	11.29	5046.73	11.81
45	2	3.33	8.07453393936157	2.79503110796213	2.79503110796213	IPI:IPI00220327.3	Gene_Symbol=KRT1 Keratin, type II cytoskeletal 1	1	auto	2	99.0000009536743	YEELQITAGR	iTRAQ8plex@N-term		0.0104954810813069	1482.80895996094	1483.816	1482.798511432	1483.80578791343	1	12	1.4.6.67.1	16.5	0.849722	3.141891	0.5863751	1.637148	0.8039202	1.897963	3.130666	0.9949038	2.229785	1.007037	4.51051	1.032922	0.6962935	3.306362	1321.69	11.98	460.06	13.84	811.25	11.06	824.57	13.75	3020.65	12.39	2798.62	12.28
46	2	2.02	3.25865596532822	2.03665979206562	2.03665979206562	IPI:IPI00298497.3	Gene_Symbol=FGB Fibrinogen beta chain	1	auto	2	99.0000009536743	EDGGGWWYNR	iTRAQ8plex@N-term		0.0384322106838226	1542.75427246094	1543.762	1542.715844448	1543.72312092943	1	15	1.2.10.80.1	19.75	1.848536	0.6799105	0.4202712	0.9847847	0.5569053	1.262651	0.7071703	0.8532665	1.013729	0.602927	1.428467	0.7610883	1.677252	0.5459231	2921.04	11.18	2211.94	12.43	1285.04	11.66	1262.42	15.19	1507.98	11.5	2811.97	13.1
47	2	2.01	5.64263314008713	2.50783693045378	2.50783693045378	IPI:IPI00872379.1; IPI:IPI00329801.12	Gene_Symbol=ANXA5 Putative uncharacterized protein ANXA5 (Fragment); Gene_Symbol=ANXA5 Annexin A5	1	auto	2	99.0000009536743	LYDAYELK	iTRAQ8plex@N-term; iTRAQ8plex(K)@8		-0.00343384919688106	1621.91418457031	1622.922	1621.917681678	1622.92495815943	1	14	1.4.6.86.1	21.25	1.240487	0.2743948	1.466946	0.1406781	1.77172	0.1496642	1.301328	0.1787974	1.397749	0.1496127	1.928353	0.1898473	1.61332	0.1734165	10534.05	12.14	5352.98	13.33	16175.55	13.05	14483.56	13.83	10007.28	13.68	13982.22	13.34
48	2	2	2.91223935782909	0.511609623208642	0.511609623208642	IPI:IPI00298994.6	Gene_Symbol=TLN1 Talin-1	1	auto	2	99.0000009536743	EAAYHPEVAPDVR	iTRAQ8plex@N-term		-0.00754729239270091	1756.8974609375	1757.905	1756.90510178	1757.91237826143	1	16	1.4.6.57.2	14	1.199875	3.469709	1.343354	1.802918	1.62258	1.815815	1.267004	2.079078	1.313446	1.959908	2.20576	2.110502	1.637552	2.040752	866.47	12.89	425.89	13.35	1218.41	12.41	1091.05	11.36	801.43	11.64	1080.73	13.79
49	2	2	12.3055160045624	1.55586991459131	1.55586991459131	IPI:IPI00010740.1	Gene_Symbol=SFPQ Isoform Long of Splicing factor, proline- and glutamine-rich	1	auto	2	99.0000009536743	YGEPGEVFINK	iTRAQ8plex@N-term; iTRAQ8plex(K)@11		-0.00202783779241145	1860.02221679688	1861.03	1860.024272026	1861.03154850743	1	14	1.5.6.78.4	19.25	0.7664757	2.115173	1.002875	0.7632186	0.8317125	0.9901068	0.9028271	0.9265747	1.426607	0.6719322	1.076172	1.417164	0.6360449	1.292553	2567.94	13.24	806.29	16.54	2695.76	15.17	1657.46	14.01	1692.48	13.03	3478.89	14.99
50	2	2	2.7059530839324	0.781719759106636	0.781719759106636	IPI:IPI00783987.2	Gene_Symbol=C3 Complement C3 (Fragment)	1	auto	2	99.0000009536743	VYAYYNLEESCTR	iTRAQ8plex@N-term; Methylthio(C)@11		-0.00640021450817585	1959.89489746094	1960.902	1959.901338318	1960.90861479943	1	19	1.5.6.122.1	30.25	2.470966	1.367027	2.412161	0.9341109	1.182526	1.294279	1.608906	1.166015	1.710697	1.002581	4.130745	0.9910808	3.856894	0.9470175	1484.49	12.98	1502.63	15.79	3748.29	12.32	1362.3	13	1743.58	13.45	2411.58	11.83
51	2	2	9.35251787304878	2.15827338397503	2.15827338397503	IPI:IPI00020599.1	Gene_Symbol=CALR Calreticulin	1	auto	2	99.0000009536743	FYGDEEKDK	iTRAQ8plex@N-term; iTRAQ8plex(K)@7; iTRAQ8plex(K)@9		-0.00193374662194401	2042.10681152344	2043.114	2042.108847686	2043.11612416743	1	13	1.4.6.58.1	14.25	0.5535589	0.5228415	0.6375455	0.1715493	0.8512388	0.1881749	0.6019371	0.2605775	0.8043541	0.1616835	0.4950029	0.5030102	0.5443052	0.3175932	12492.04	12.43	2832.73	14.54	8336.7	11.65	8252.2	13.18	5489.32	13.22	9541.84	12.16
52	2	2	8.61244052648544	1.27591704949737	1.27591704949737	IPI:IPI00010471.5	Gene_Symbol=LCP1 Plastin-2	1	auto	2	99.0000009536743	ISFDEFIK	iTRAQ8plex@N-term; iTRAQ8plex(K)@8		-0.000652468996122479	1605.92211914063	1606.929	1605.922767058	1606.93004353943	1	11	1.4.6.109.1	27	1.001378	1.178318	0.7939879	0.6661282	0.873669	0.8094516	0.9767897	0.8025198	0.9101491	0.7181659	1.17274	0.8885666	0.9852407	0.8653548	3646.84	16.18	1495.97	16.33	3030.96	15.06	2472.57	16.74	2600.47	17.39	3151.96	17.8
53	2	2	3.62087339162827	1.81043669581413	1.81043669581413	IPI:IPI00848265.1	Gene_Symbol=CTNND1 Putative uncharacterized protein DKFZp781O2021	1	auto	2	99.0000009536743	SQSSHSYDDSTLPLIDR	iTRAQ8plex@N-term		0.00646222662180662	2224.09790039063	2225.105	2224.091458578	2225.09873505943	1	10	1.3.6.69.4	17	1.094699	4.363989	0.7488554	2.5171	0.9473659	2.767789	1.338926	2.081855	2.844199	1.600316	1.880332	2.466555	1.364854	2.759574	923.36	13.66	414.07	17	723.8	14.74	678.85	15.88	902.53	13.22	2493.92	15.22
54	2	2	8.38150307536125	2.31213867664337	2.31213867664337	IPI:IPI00218918.5	Gene_Symbol=ANXA1 Annexin A1	1	auto	2	99.0000009536743	ALYEAGER	iTRAQ8plex@N-term		-0.0146647626534104	1211.63061523438	1212.638	1211.64530525	1212.65258173143	1	12	1.5.6.51.1	12.5	1.580863	0.853592	0.3194692	1.419647	0.7324917	0.9751351	0.5636594	1.213131	0.6826122	0.8201584	0.6253161	1.738103	0.6412935	1.214066	4132.21	18.01	2675.99	19.64	1381.85	18.67	2348.93	20.49	1700.33	19.25	2678.6	18.61
55	2	2	2.61519309133291	1.12079698592424	1.12079698592424	IPI:IPI00027230.3	Gene_Symbol=HSP90B1 Endoplasmin	1	auto	2	99.0000009536743	FAFQAEVNR	iTRAQ8plex@N-term; Deamidated(N)@8		-0.0758108496665955	1385.64880371094	1386.656	1385.72461821	1386.73189469143	1	14	1.2.6.73.1	18	0.9728699	1.877341	0.8996772	0.7933695	1.460878	0.7836441	0.9031792	1.19567	0.9978655	1.002917	0.7037935	3.300439	0.8588673	1.448651	2030.78	11.86	809.33	14.44	1912.49	10.27	2302.3	12.03	1338.97	13.97	1924.36	15.69
55	2	2	2.61519309133291	1.12079698592424	1.12079698592424	IPI:IPI00027230.3	Gene_Symbol=HSP90B1 Endoplasmin	1	auto	0	99.0000009536743	FAFQAEVNR	iTRAQ8plex@N-term; Deamidated(N)@8		0.0311154257506132	1385.75573730469	1386.763	1385.72461821	1386.73189469143	1	16	1.2.10.73.1	18	0.7664657	0.6639141	0.9577054	0.2917535	1.507315	0.2850181	0.8264664	0.4184228	1.098863	0.3052793	0.527615	0.9249889	0.7556332	0.5329264	6083.94	13.07	1910.23	12	6099.11	12.04	7116.62	13.33	3670.66	13.18	6348.63	13.77
56	2	2	3.28638479113579	1.12676052376628	1.12676052376628	IPI:IPI00017601.1	Gene_Symbol=CP Ceruloplasmin	1	auto	2	99.0000009536743	ALYLQYTDETFR	iTRAQ8plex@N-term		-0.0129582108929753	1822.92785644531	1823.935	1822.940818572	1823.94809505343	1	13	1.3.6.106.1	26.25	1.087512	1.03645	0.5738116	0.7768759	0.3341153	1.791313	0.3024439	2.345583	0.2868781	1.450478	0.5598662	1.570105	0.772354	0.9406738	3004.08	12.52	1338.3	12.7	1804.39	11.83	778.92	13.57	663.27	15.31	818.39	11.37
57	2	2	14.2857149243355	5.12820519506931	5.12820519506931	IPI:IPI00909303.1; IPI:IPI00903045.1; IPI:IPI00295741.4	Gene_Symbol=- cDNA FLJ58073, moderately similar to Cathepsin B; Gene_Symbol=- cDNA FLJ40065 fis, clone TESOP2000400, highly similar to CATHEPSIN B; Gene_Symbol=CTSB Cathepsin B	1	auto	2	99.0000009536743	HYGYNSYSVSNSEK	iTRAQ8plex@N-term; Deamidated(N)@5; Deamidated(N)@11; iTRAQ8plex(K)@14		0.00696066161617637	2244.08642578125	2245.094	2244.07961465	2245.08689113143	1	13	1.4.6.57.1	14	1.707016	1.589111	1.61918	0.9828122	1.081742	1.35929	1.343158	1.154485	1.470415	1.020357	0.8538554	2.223621	2.208829	1.019592	1780.74	14.86	1245.22	16.84	3018.18	15.67	1494.89	16.04	1746.07	13.93	2486.52	14.6
58	2	2	15.422885119915	5.97014911472797	5.97014911472797	IPI:IPI00884926.1; IPI:IPI00022429.3	Gene_Symbol=ORM1 orosomucoid 1 precursor; Gene_Symbol=ORM1 Alpha-1-acid glycoprotein 1	1	auto	2	99.0000009536743	TYMLAFDVNDEK	iTRAQ8plex@N-term; iTRAQ8plex(K)@12		-0.0194696728140116	2053.04565429688	2054.053	2053.065150568	2054.07242704943	1	22	1.2.10.103.2	25.5	1.285162	0.2761738	0.122303	1.027685	0.1179481	1.55303	0.1394561	1.416105	0.0887622	1.399872	0.1454925	2.06294	0.2163399	0.8658257	8855.31	10.69	4661.97	11.58	1133.68	11.57	810.55	12.55	901.52	12.72	746.42	10.41
59	2	2	4.38799075782299	3.23325619101524	3.23325619101524	IPI:IPI00794663.1; IPI:IPI00335314.3; IPI:IPI00007750.1	Gene_Symbol=TUBA4A Tubulin, alpha 1 (Testis specific), isoform CRA_a; Gene_Symbol=TUBA4A Putative uncharacterized protein TUBA4A; Gene_Symbol=TUBA4A Tubulin alpha-4A chain	1	auto	2	99.0000009536743	NLDIERPTYTNLNR	iTRAQ8plex@N-term; Deamidated(N)@11		0.00915117468684912	2023.0732421875	2024.081	2023.064121624	2024.07139810543	1	14	1.3.6.69.2	17	0.8341599	0.7566344	0.722933	0.3980189	0.5573255	0.6785671	0.5525114	0.637378	0.7787638	0.4136141	0.9293655	0.6757269	0.8040143	0.5828903	5665.54	14.21	1935.97	13.82	4287.35	13.25	2450.39	15.45	2285.16	13.39	4189.85	13.78
60	2	2	7.81892985105515	2.67489720135927	2.67489720135927	IPI:IPI00787265.1	Gene_Symbol=LOC729034 similar to puromycin sensitive aminopeptidase	1	auto	2	99.0000009536743	YAAVTQFEATDAR	iTRAQ8plex@N-term		0.00510935299098492	1745.89416503906	1746.901	1745.889117358	1746.89639383943	1	11	1.3.6.77.1	19	0.8829998	2.8849	1.629489	1.295434	1.660692	1.445746	1.399185	1.564072	1.671346	1.331045	1.189656	2.027234	1.518274	1.782719	1270.58	14.61	459.59	12.16	2167.22	12.93	1637.48	14.35	1297.81	13.76	2016.6	13.52
61	2	2	2.83353012055159	0.944510009139776	0.944510009139776	IPI:IPI00783313.2	Gene_Symbol=PYGL Glycogen phosphorylase, liver form	1	auto	2	99.0000009536743	VIFLENYR	iTRAQ8plex@N-term; Deamidated(N)@6		0.0220780186355114	1357.77685546875	1358.784	1357.754855698	1358.76213217943	1	13	1.2.10.95.2	23.5	0.8476431	2.071723	1.482314	0.7813003	0.9092659	1.325401	2.09667	0.7940473	0.5492607	1.418488	1.362345	1.179891	1.012036	1.16176	1888.53	12.53	655.76	12.87	2930.31	12.09	1332.6	15.29	2890.6	12.61	985.04	12.35
62	2	2	8.12499970197678	2.5000000372529	2.5000000372529	IPI:IPI00644968.1; IPI:IPI00465365.4; IPI:IPI00215965.2	Gene_Symbol=HNRPA1L3 Putative heterogeneous nuclear ribonucleoprotein A1-like protein 3; Gene_Symbol=HNRNPA1 Isoform A1-A of Heterogeneous nuclear ribonucleoprotein A1; Gene_Symbol=HNRNPA1 Isoform A1-B of Heterogeneous nuclear ribonucleoprotein A1	1	auto	2	99.0000009536743	DYFEQYGK	iTRAQ8plex@N-term; iTRAQ8plex(K)@8		-1.01184117794037	1655.84899902344	1656.856	1656.860895084	1657.86817156543	1	14	1.3.6.68.2	16.75	0.6777185	0.2489107	0.6632761	0.1058181	0.502412	0.1715629	0.6631137	0.1365813	1.009904	0.08453196	0.5018064	0.2624281	0.4558136	0.2396442	22824.34	13.51	6336.59	15.32	15846.82	13.9	8899.04	14.33	11048.93	13.6	21889.19	13.21
62	2	2	8.12499970197678	2.5000000372529	2.5000000372529	IPI:IPI00644968.1; IPI:IPI00465365.4; IPI:IPI00215965.2	Gene_Symbol=HNRPA1L3 Putative heterogeneous nuclear ribonucleoprotein A1-like protein 3; Gene_Symbol=HNRNPA1 Isoform A1-A of Heterogeneous nuclear ribonucleoprotein A1; Gene_Symbol=HNRNPA1 Isoform A1-B of Heterogeneous nuclear ribonucleoprotein A1	1	auto	0	99.0000009536743	DYFEQYGK	iTRAQ8plex@N-term; iTRAQ8plex(K)@8		0.000201359420316294	1656.86108398438	1657.868	1656.860895084	1657.86817156543	1	14	1.3.6.67.1	16.5	0.6675411	0.2349089	0.6298165	0.1072169	0.4807453	0.173724	0.6479176	0.1361091	1.017013	0.08619437	0.5097998	0.2790779	0.4196092	0.2263427	26716.56	15.36	7305.78	16.64	17613.44	15.94	9967.37	16.34	12636.72	15.59	25802.3	16.57
63	2	2	14.457830786705	6.62650614976883	6.62650614976883	IPI:IPI00413344.3	Gene_Symbol=CFL2 Cofilin-2	1	auto	2	99.0000009536743	YALYDATYETK	iTRAQ8plex@N-term; iTRAQ8plex(K)@11		0.00558243738487363	1945.03491210938	1946.042	1945.029416972	1946.03669345343	1	14	1.2.10.71.2	17.5	0.7629638	2.232064	0.7427364	1.005473	0.7362542	1.369035	0.9462573	1.030404	0.7375171	1.029025	0.6008243	2.137864	0.7029726	1.464428	1963.88	12.3	613.8	13.15	1526.86	12.01	1122.09	13.66	1356.62	11.1	1375.43	11.23
64	2	2	4.03120927512646	1.17035107687116	1.17035107687116	IPI:IPI00291792.2	Gene_Symbol=ITGB2 Integrin beta-2	1	auto	2	99.0000009536743	YLIYVDESR	iTRAQ8plex@N-term		0.0150129059329629	1460.79675292969	1461.804	1460.781798728	1461.78907520943	1	14	1.3.6.85.2	21	1.376139	0.4895233	0.1931117	1.193832	0.2591687	1.10866	0.3377285	1.02191	0.1485301	1.383263	0.3027195	1.50169	0.3914979	0.9389043	5152.3	11.09	2904.5	12.77	1041.5	12.23	1036.26	11.27	1270.29	12.69	726.72	9.93
65	2	2	5.04731871187687	2.52365935593843	2.52365935593843	IPI:IPI00916517.1; IPI:IPI00874030.3; IPI:IPI00414696.1; IPI:IPI00396378.3; IPI:IPI00386854.6	Gene_Symbol=HNRNPA2B1 34 kDa protein; Gene_Symbol=HNRNPA2B1 43 kDa protein; Gene_Symbol=HNRNPA2B1 Isoform A2 of Heterogeneous nuclear ribonucleoproteins A2/B1; Gene_Symbol=HNRNPA2B1 Isoform B1 of Heterogeneous nuclear ribonucleoproteins A2/B1; Gene_Symbol=HNRNPA2B1 28 kDa protein	1	auto	2	99.0000009536743	NYYEQWGK	iTRAQ8plex@N-term; Deamidated(N)@1; iTRAQ8plex(K)@8		-0.00989236868917942	1695.86181640625	1696.869	1695.871794126	1696.87907060743	1	14	1.3.6.69.6	17	0.7047259	1.825998	1.08781	0.5837495	0.7577779	0.8597124	0.7888445	0.9083614	0.9277444	0.6395512	1.028079	1.129019	0.5839107	1.292044	3124.83	14.12	902.1	15.96	3558.19	13.15	1837.61	13.44	1799.5	14.18	2753	12.46
66	2	2	8.14479663968086	7.23981931805611	7.23981931805611	IPI:IPI00910724.1; IPI:IPI00848226.1; IPI:IPI00641950.4	Gene_Symbol=- cDNA FLJ60170, highly similar to Guanine nucleotide-binding protein subunit beta 2-like 1; Gene_Symbol=GNB2L1 Guanine nucleotide-binding protein subunit beta-2-like 1; Gene_Symbol=GNB2L1 38 kDa protein	1	auto	2	99.0000009536743	YTVQDESHSEWVSCVR	iTRAQ8plex@N-term; Methylthio(C)@14		-0.00421730941161513	2274.03100585938	2275.038	2274.035206054	2275.04248253543	1	14	1.5.6.95.1	23.5	1.699165	2.33749	1.943356	1.451576	1.574961	1.61372	1.947583	1.564744	2.064666	1.435943	0.7122535	3.231668	1.615529	1.864364	1059.6	13.77	737.54	14.33	2155.48	13.94	1295.08	12.39	1506.51	13.13	2077.51	12.69
67	2	2	11.5646257996559	7.48299285769463	7.48299285769463	IPI:IPI00910718.1; IPI:IPI00910666.1; IPI:IPI00909232.1; IPI:IPI00759596.1; IPI:IPI00477313.3; IPI:IPI00216592.2	Gene_Symbol=- cDNA FLJ52975, highly similar to Heterogeneous nuclear ribonucleoproteins C; Gene_Symbol=- cDNA FLJ52993, highly similar to Heterogeneous nuclear ribonucleoprotein C; Gene_Symbol=- cDNA FLJ53542, highly similar to Heterogeneous nuclear ribonucleoproteins C; Gene_Symbol=HNRNPC Isoform 4 of Heterogeneous nuclear ribonucleoproteins C1/C2; Gene_Symbol=HNRNPC Isoform C2 of Heterogeneous …	1	auto	2	99.0000009536743	GFAFVQYVNER	iTRAQ8plex@N-term; Deamidated(N)@9		-1.03531529020984E-05	1633.84069824219	1634.848	1633.840710602	1634.84798708343	1	15	1.2.10.99.1	24.5	0.8853762	2.24733	1.650248	0.8124701	1.269987	1.037918	1.18147	1.083199	1.407202	0.8589348	1.227827	1.565357	0.6457323	1.708571	1766.99	13.07	640.87	13.6	3052.34	10.26	1741.48	12.68	1524.02	12.06	2361.25	10.31
68	2	2	8.99470895528793	4.76190485060215	4.76190485060215	IPI:IPI00892793.1; IPI:IPI00011229.1	Gene_Symbol=CTSD 20 kDa protein; Gene_Symbol=CTSD Cathepsin D	1	auto	2	99.0000009536743	LSPEDYTLK	iTRAQ8plex@N-term; iTRAQ8plex(K)@9		-0.00176407874096185	1672.94787597656	1673.955	1672.949710088	1673.95698656943	1	14	1.3.6.76.1	18.75	1.317516	0.8511889	1.694326	0.4938511	1.016042	0.6824523	1.471722	0.585997	0.8307533	0.6649379	6.522208	0.4590901	3.709939	0.4708618	3275.79	14.39	1767.99	12.89	5809.82	13.11	2582.93	13.49	3519.46	13.65	2584.28	12.9
69	2	2	4.16666679084301	1.73611119389534	1.73611119389534	IPI:IPI00872814.1; IPI:IPI00219365.3	Gene_Symbol=MSN Putative uncharacterized protein MSN (Fragment); Gene_Symbol=MSN Moesin	1	auto	2	99.0000009536743	ESEAVEWQQK	iTRAQ8plex@N-term; iTRAQ8plex(K)@10		-0.130751386284828	1840.84729003906	1841.855	1840.978050116	1841.98532659743	1	11	1.2.6.60.2	14.75	1.009991	3.006267	0.8294956	1.319354	0.7705547	1.991794	0.8940748	1.587578	1.081534	1.257622	2.358777	1.331089	1.185258	1.522347	1543.44	13.79	638.58	18.33	1340.15	13.01	922.95	16.43	1007.39	13.22	1585.19	14.03
69	2	2	4.16666679084301	1.73611119389534	1.73611119389534	IPI:IPI00872814.1; IPI:IPI00219365.3	Gene_Symbol=MSN Putative uncharacterized protein MSN (Fragment); Gene_Symbol=MSN Moesin	1	auto	0	99.0000009536743	ESEAVEWQQK	iTRAQ8plex@N-term; iTRAQ8plex(K)@10		-0.00173189118504524	1840.97631835938	1841.984	1840.978050116	1841.98532659743	1	14	1.2.10.60.4	14.75	0.989796	1.34851	0.8241255	0.7125797	0.9476317	0.77712	0.9378625	0.9051464	0.9964963	0.6688769	1.529934	0.8033297	1.085569	0.7914147	2612.11	11.64	1059.12	13.48	2253.38	12.53	1920.95	12.23	1788.4	14.09	2471.83	12.33
70	2	2	2.56410259753466	1.70940179377794	1.70940179377794	IPI:IPI00872773.1; IPI:IPI00386755.2	Gene_Symbol=ERO1L Putative uncharacterized protein ERO1L; Gene_Symbol=ERO1L ERO1-like protein alpha	1	auto	2	99.0000009536743	LLESDYFR	iTRAQ8plex@N-term		-0.00154771714005619	1345.71691894531	1346.724	1345.71847019	1346.72574667143	1	13	1.3.6.94.2	23.25	0.7628571	1.023317	0.2494401	1.203227	0.3327461	1.43074	0.7396966	0.5818799	0.64864	0.4885177	0.2124935	3.232779	0.2734733	2.19799	4519.86	11.12	1412.46	14.03	1180.16	13.9	1167.14	16.45	2440.69	12.87	2784.07	11.75
71	2	2	3.54223437607288	2.45231613516808	2.45231613516808	IPI:IPI00872177.1; IPI:IPI00871289.1	Gene_Symbol=PPP1CB 41 kDa protein; Gene_Symbol=PPP1CB 40 kDa protein	1	auto	2	99.0000009536743	IYGFYDECK	iTRAQ8plex@N-term; Methylthio(C)@8; iTRAQ8plex(K)@9		0.00231154426001012	1790.88549804688	1791.893	1790.883286804	1791.89056328543	1	12	1.4.6.120.1	29.75	0.9888152	1.852287	0.997125	1.048565	1.186662	1.171415	1.102524	1.336399	1.387251	0.9451864	1.193168	1.987266	0.9569474	1.668236	1734.37	13.49	702.53	11.81	1810.26	12.73	1597.18	13.99	1395.93	15.17	2284.8	12.27
72	2	2	10.7843138277531	10.7843138277531	10.7843138277531	IPI:IPI00796467.1; IPI:IPI00022463.1	Gene_Symbol=TF 11 kDa protein; Gene_Symbol=TF Serotransferrin	1	auto	2	99.0000009536743	SASDLTWDNLK	iTRAQ8plex@N-term; iTRAQ8plex(K)@11		-0.120301648974419	1856.88903808594	1857.896	1857.009350244	1858.01662672543	1	15	1.2.6.81.1	20	0.9434178	1.826864	1.557245	0.7081484	0.733917	1.383209	0.4997119	1.860375	0.9206744	0.9512126	1.787949	1.010446	1.533547	0.8966383	2083.75	12.47	805.3	13.9	3396.66	12.86	1186.8	14.8	760.15	13.39	1821.81	13.47
72	2	2	10.7843138277531	10.7843138277531	10.7843138277531	IPI:IPI00796467.1; IPI:IPI00022463.1	Gene_Symbol=TF 11 kDa protein; Gene_Symbol=TF Serotransferrin	1	auto	0	99.0000009536743	SASDLTWDNLK	iTRAQ8plex@N-term; iTRAQ8plex(K)@11		0.0123797105625272	1857.02172851563	1858.029	1857.009350244	1858.01662672543	1	19	1.2.10.82.1	20.25	1.094929	0.7501295	1.346943	0.3517615	0.5416464	0.8148052	0.5983627	0.7832447	0.766949	0.5125032	1.609761	0.5384358	1.593501	0.4058684	4172.74	11.82	1871.61	13	5883.29	12.27	1753.97	13.4	1822.72	13.31	3039.06	12.98
73	2	2	11.8881121277809	9.09090936183929	9.09090936183929	IPI:IPI00792951.1; IPI:IPI00002824.7	Gene_Symbol=CSRP2 16 kDa protein; Gene_Symbol=CSRP2 Cysteine and glycine-rich protein 2	1	auto	2	99.0000009536743	TVYHAEEVQCDGR	iTRAQ8plex@N-term; Methylthio(C)@10		0.000479062931844965	1855.85034179688	1856.858	1855.849971462	1856.85724794343	1	9	1.5.6.61.3	15	1.048094	4.978271	1.704291	2.398722	2.252591	2.494743	1.429728	3.035833	3.198359	2.238851	1.903247	3.263928	1.357489	3.038162	705.49	15.17	302.9	13.6	1258.59	13.38	1233.27	15.6	736.34	15.78	2142.74	13.36
74	2	2	3.99999991059303	2.99999993294477	2.99999993294477	IPI:IPI00640006.1; IPI:IPI00031461.2	Gene_Symbol=GDI2 GDP dissociation inhibitor 2 isoform 2; Gene_Symbol=GDI2 cDNA FLJ60299, highly similar to Rab GDP dissociation inhibitor beta	1	auto	2	99.0000009536743	DLGTESQIFISR	iTRAQ8plex@N-term		0.0271161887794733	1668.92602539063	1669.933	1668.89895376	1669.90623024143	1	11	1.2.10.77.3	19	1.238737	0.828873	0.8628999	0.5956351	1.125767	0.6311792	0.8634703	0.7498214	0.9169363	0.6353277	0.6981164	1.579935	0.9976127	0.7547873	3085.51	12.33	1565.72	11.37	2787	12.31	2695.63	13.17	1944.95	12.34	2686.69	13.27
75	2	2	4.17457297444344	2.27703992277384	2.27703992277384	IPI:IPI00465436.4	Gene_Symbol=CAT Catalase	1	auto	2	99.0000009536743	AFYVNVLNEEQR	iTRAQ8plex@N-term		-0.0104717835783958	1784.92590332031	1785.933	1784.936401908	1785.94367838943	1	19	1.5.6.92.1	22.75	0.858138	1.114868	0.5905196	0.7329122	0.3169801	2.045366	0.4528334	1.340528	0.3435729	1.152196	2.895787	0.4619807	1.374103	0.5625507	3719.83	13.7	1307.64	13.76	2299.36	14.57	915.04	18.41	1229.69	15.85	1213.65	13.25
75	2	2	4.17457297444344	2.27703992277384	2.27703992277384	IPI:IPI00465436.4	Gene_Symbol=CAT Catalase	1	auto	0	99.0000009536743	AFYVNVLNEEQR	iTRAQ8plex@N-term		-0.00497888727113605	1784.93139648438	1785.939	1784.936401908	1785.94367838943	1	19	1.5.13.108.1	26.75	0.7447672	0.5898836	0.671244	0.2971296	0.3180444	0.7561865	0.4671215	0.5282572	0.3932442	0.5326176	2.91235	0.2043872	1.211018	0.2883054	8139.03	12.77	2483.14	14.12	5718.77	14.43	2008.84	14.86	2775.47	14	3039.39	15.47
76	2	2	3.79146933555603	3.79146933555603	3.79146933555603	IPI:IPI00465361.4	Gene_Symbol=RPL13 60S ribosomal protein L13	1	auto	2	99.0000009536743	GFSLEELR	iTRAQ8plex@N-term		0.00180618686135858	1253.69396972656	1254.701	1253.692255442	1254.69953192343	1	11	1.4.6.78.3	19.25	0.568913	1.640329	0.7742942	0.5447931	0.3793622	1.580558	0.7660792	0.696834	0.6482289	0.6201463	0.3029279	2.026723	0.340137	1.445079	3520.88	12.12	820.55	13.16	2853.69	12.05	1036.55	15.99	1969.06	11.93	2167.36	11.18
77	2	2	12.6213595271111	7.76699036359787	7.76699036359787	IPI:IPI00453473.6	Gene_Symbol=HIST1H4H;HIST2H4A;HIST4H4;HIST1H4F;HIST1H4D;HIST1H4K;HIST1H4C;HIST1H4J;HIST1H4A;HIST1H4I;HIST1H4B;HIST2H4B;HIST1H4E;HIST1H4L Histone H4	1	auto	2	99.0000009536743	VFLENVIR	iTRAQ8plex@N-term; Deamidated(N)@5		-0.0567514970898628	1293.703125	1294.71	1293.759941078	1294.76721755943	1	13	1.2.6.93.1	23	1.678823	0.6188745	0.2664734	1.305991	0.2239243	2.244287	0.424294	1.061463	0.1098099	3.16315	0.1335246	4.378874	0.3468701	1.655432	3739.04	12.86	2571.42	13.23	1042.95	13.14	649.75	14.41	1158.14	11.63	389.9	12.26
77	2	2	12.6213595271111	7.76699036359787	7.76699036359787	IPI:IPI00453473.6	Gene_Symbol=HIST1H4H;HIST2H4A;HIST4H4;HIST1H4F;HIST1H4D;HIST1H4K;HIST1H4C;HIST1H4J;HIST1H4A;HIST1H4I;HIST1H4B;HIST2H4B;HIST1H4E;HIST1H4L Histone H4	1	auto	0	99.0000009536743	VFLENVIR	iTRAQ8plex@N-term; Deamidated(N)@5		0.0272271297872067	1293.787109375	1294.794	1293.759941078	1294.76721755943	1	14	1.2.10.95.1	23.5	1.362436	0.2836852	0.2118125	0.6196181	0.2113905	0.9790606	0.4456077	0.4693015	0.1457074	0.9603204	0.1273392	2.543598	0.3373094	0.7509269	7953.84	10.42	4439.16	11.17	1763.51	10.68	1304.81	12.66	2587.4	11.66	1100.55	10.47
78	2	2	9.02527049183846	4.69314083456993	4.69314083456993	IPI:IPI00290462.5	Gene_Symbol=CBR3 Carbonyl reductase [NADPH] 3	1	auto	2	99.0000009536743	FHQLDIDDLQSIR	iTRAQ8plex@N-term		0.00276224594563246	1903.01330566406	1904.021	1903.010629488	1904.01790596943	1	16	1.4.13.115.2	28.5	0.7348597	5.274993	8.862336	1.597083	0.5704173	4.223882	4.742091	1.654572	3.671459	1.647593	2.050158	2.259172	1.423649	2.453315	893.56	14.2	268.99	13.53	8289.37	13.18	395.55	15.48	3093.34	14.25	3115.4	13.55
78	2	2	9.02527049183846	4.69314083456993	4.69314083456993	IPI:IPI00290462.5	Gene_Symbol=CBR3 Carbonyl reductase [NADPH] 3	1	auto	0	99.0000009536743	FHQLDIDDLQSIR	iTRAQ8plex@N-term		0.159988269209862	1903.17053222656	1904.178	1903.010629488	1904.01790596943	1	12	1.4.10.102.1	25.25	1.274969	5.622215	11.77735	2.469009	0.3461351	8.95645	6.61718	2.501413	4.458333	2.505484	3.294949	3.041118	2.075338	2.980935	603.54	14.87	315.22	15.93	7440.52	11.93	162.12	13.96	2915.5	12.6	2555.23	11.63
79	2	2	9.4488188624382	5.11811040341854	5.11811040341854	IPI:IPI00169276.2	Gene_Symbol=PRSS1 Putative trypsin-6	1	auto	2	99.0000009536743	VLEGNEQFINAAK	No iTRAQ8plex@N-term; iTRAQ8plex(K)@13	cleaved E-V@N-term	-0.000924796448089182	1735.94018554688	1736.948	1735.94115293	1736.94842941143	1	18	1.4.6.63.1	15.5	3.91425	0.4611377	0.9747446	0.5593212	1.155156	0.5797155	1.288412	0.5701315	0.9075618	0.6085755	1.952303	0.6122532	1.192477	0.6071192	3456.55	13.91	5542.42	12.48	3526.82	13.7	3098.62	12.93	3251.11	13.13	2979	13.6
80	2	2	4.73372787237167	2.9585799202323	2.9585799202323	IPI:IPI00020986.2	Gene_Symbol=LUM Lumican	1	auto	2	99.0000009536743	ISNIPDEYFK	iTRAQ8plex@N-term; iTRAQ8plex(K)@10		-0.00328377238474786	1833.01000976563	1834.017	1833.013372984	1834.02064946543	1	16	1.4.6.93.2	23	2.132097	2.115418	3.856857	1.525577	9.50796	1.499142	2.781044	1.660136	0.7330775	2.536789	4.409275	1.617097	6.344489	1.532951	862.82	12.84	753.59	11.33	3483.4	11.7	6366.38	11.54	1751.71	12.89	600.65	12.34
81	2	2	1.98237877339125	1.10132154077291	1.10132154077291	IPI:IPI00012268.3	Gene_Symbol=PSMD2 26S proteasome non-ATPase regulatory subunit 2	1	auto	2	99.0000009536743	YLYSSEDYIK	iTRAQ8plex@N-term; iTRAQ8plex(K)@10		0.0299033615738153	1888.03784179688	1889.045	1888.007953246	1889.01522972743	1	11	1.4.6.82.3	20.25	1	2.056464	0.8507388	0.9788734	0.5692068	2.112087	1.010456	1.172551	1.104044	0.9301367	0.927673	2.453958	0.7664329	1.54042	1902.89	12.86	779.51	15.14	1694.57	12	840.56	16.82	1403.67	13.45	1995.04	12.75
82	2	2	2.10084039717913	1.400560233742	1.400560233742	IPI:IPI00011285.1	Gene_Symbol=CAPN1 Calpain-1 catalytic subunit	1	auto	2	99.0000009536743	YLGQDYEQLR	iTRAQ8plex@N-term		0.00446661282330751	1587.82434082031	1588.832	1587.819975158	1588.82725163943	1	9	1.3.6.69.3	17	0.8294888	1.972541	0.7526992	0.947825	0.871769	1.143559	1.136091	0.9933496	1.234006	0.8092996	0.977713	1.532599	0.941907	1.154096	3541.77	21.29	1203.48	22.61	2790.56	20.45	2396.11	23.31	2937.43	23.23	4150.39	22.49
83	2	2	16.1290317773819	11.8279568850994	11.8279568850994	IPI:IPI00007047.1	Gene_Symbol=S100A8 Protein S100-A8	1	auto	2	99.0000009536743	LLETECPQYIR	iTRAQ8plex@N-term; Methylthio(C)@6		0.00128404051065445	1713.87487792969	1714.882	1713.873667006	1714.88094348743	1	11	1.5.6.114.1	28.25	1.68996	0.4038088	0.01106363	19.00221	0		0		0.1490435	1.781419	0		0		5271.55	12.13	3649.41	12.11	61.05	11.6	0	8.68	0	37.35	746.11	13.18
83	2	2	16.1290317773819	11.8279568850994	11.8279568850994	IPI:IPI00007047.1	Gene_Symbol=S100A8 Protein S100-A8	1	auto	0	99.0000009536743	LLETECPQYIR	iTRAQ8plex@N-term; Methylthio(C)@6		0.0333869680762291	1713.90698242188	1714.914	1713.873667006	1714.88094348743	1	15	1.5.13.128.2	31.75	1.825402	0.2346582	0.03846051	3.642241	0.04160842	5.281314	0.02746134	7.870843	0.1778312	0.8295929	0.0428752	6.692212	0.06502896	3.109462	11485.34	15.36	8588.36	16.56	462.39	16.83	370.86	19.58	230.25	18.12	1939.56	15.88
84	2	2	11.2359553575516	11.2359553575516	11.2359553575516	IPI:IPI00917959.1; IPI:IPI00917080.1; IPI:IPI00915979.1; IPI:IPI00914993.1; IPI:IPI00746667.1; IPI:IPI00005180.2	Gene_Symbol=HLA-DRB5;ZNF749;LOC100133661;HLA-DRB4;LOC100133484;HLA-DRB2;HLA-DRB1;HLA-DRB3;LOC100133811;RNASE2 Leukocyte antigen (Fragment); Gene_Symbol=HLA-DRB5;ZNF749;LOC100133661;HLA-DRB4;LOC100133484;HLA-DRB2;HLA-DRB1;HLA-DRB3;LOC100133811;RNASE2 MHC class II antigen (Fragment); Gene_Symbol=HLA-DRB5;ZNF749;LOC100133661;HLA-DRB4;LOC100133484;HLA-DRB2;HLA-DRB1;HLA-DRB3;LOC100133811;RNASE2 HLA DR…	1	auto	2	99.0000009536743	YFYNQEEYVR	iTRAQ8plex@N-term		0.0171908512711525	1713.84765625	1714.855	1713.830539842	1714.83781632343	1	11	1.5.6.76.5	18.75	0		0.03089778	3.258379	0.04145017	5.978937	0		0.02664481	3.732657	0		0		13546.47	12.73	0	12.87	438.13	14.27	435.75	26.05	0	35.98	342.76	12.79
85	2	2	8.79999995231628	8.79999995231628	8.79999995231628	IPI:IPI00914536.1; IPI:IPI00513775.1; IPI:IPI00299977.1	Gene_Symbol=PHPT1 phosphohistidine phosphatase 1 isoform 1; Gene_Symbol=PHPT1 phosphohistidine phosphatase 1 isoform 2; Gene_Symbol=PHPT1 14 kDa phosphohistidine phosphatase	1	auto	2	99.0000009536743	WAEYHADIYDK	iTRAQ8plex@N-term; iTRAQ8plex(K)@11		0.00879139732569456	2018.04467773438	2019.052	2018.03589935	2019.04317583143	1	19	1.5.6.85.1	21	0.5981856	2.032073	1.261659	0.6071283	1.258325	0.6620132	0.6527539	1.09792	0.763998	0.8339258	0.7289214	1.647837	0.7459024	1.259331	2388.47	11.24	585.28	11.57	3154.36	12.1	2332.37	10.86	1138.16	11.29	1732.86	11.93
86	2	2	3.77833768725395	3.77833768725395	3.77833768725395	IPI:IPI00910487.1; IPI:IPI00032140.4	Gene_Symbol=- cDNA FLJ52569, highly similar to Collagen-binding protein 2; Gene_Symbol=SERPINH1 Serpin H1	1	auto	2	99.0000009536743	LYGPSSVSFADDFVR	iTRAQ8plex@N-term		0.0377904437482357	1963.037109375	1964.044	1962.999396088	1964.00667256943	1	11	1.2.10.123.1	30.5	5.87552	5.430507	5.694057	5.110363	6.469205	5.15748	5.767853	5.207175	16.08575	5.048082	2.612314	6.310619	3.830775	5.390159	211.07	10.63	508.02	10.32	1258.05	10.91	1059.65	11.78	888.74	11.76	3224.18	11.14
87	2	2	6.19469024240971	6.19469024240971	6.19469024240971	IPI:IPI00909530.1; IPI:IPI00874018.1; IPI:IPI00784001.5; IPI:IPI00477080.1; IPI:IPI00465070.7; IPI:IPI00219038.9; IPI:IPI00216402.3; IPI:IPI00171611.7	Gene_Symbol=- cDNA FLJ52843, highly similar to Histone H3.3; Gene_Symbol=LOC644914 Histone H3 (Fragment); Gene_Symbol=- Similar to His3; Gene_Symbol=- cDNA FLJ57905, moderately similar to Histone H3.3; Gene_Symbol=HIST1H3C;HIST1H3F;HIST1H3G;HIST1H3J;HIST1H3B;HIST1H3H;HIST1H3I;HIST1H3D;HIST1H3A;HIST1H3E;HIST1H2AD Histone H3.1; Gene_Symbol=H3F3B;LOC440926;H3F3A Histone H3.3; Gene_Symbol=HIST3H3 His…	1	auto	2	99.0000009536743	EIAQDFK	iTRAQ8plex@N-term; iTRAQ8plex(K)@7		-0.00784099381417036	1457.82604980469	1458.833	1457.833952054	1458.84122853543	1	12	1.3.6.61.1	15	0.837982	0.1864992	0.1010578	0.6751336	0.06426152	1.528929	0.1617965	0.4914927	0.07082079	1.113729	0.07958964	2.031245	0.1563789	0.6106408	20790.42	12.41	7136.84	12.61	2199.29	14.79	1036.81	15.84	2455.65	11.98	1398.22	15.55
88	2	2	10.0000001490116	10.0000001490116	10.0000001490116	IPI:IPI00909453.1; IPI:IPI00025512.2	Gene_Symbol=- cDNA FLJ52243, highly similar to Heat-shock protein beta-1; Gene_Symbol=HSPB1 Heat shock protein beta-1	1	auto	2	99.0000009536743	LATQSNEITIPVTFESR	iTRAQ8plex@N-term		0.00659677619114518	2209.1962890625	2210.204	2209.18971606	2210.19699254143	1	16	1.4.6.104.1	25.75			9552.279		12884.62		13696.91		10529.44		22350.75		15945.11		0	0	0	11.18	552.73	13.21	469.47	12.31	1613.14	10.79	3570.25	12.26
89	2	2	2.98507455736399	2.98507455736399	2.98507455736399	IPI:IPI00909338.1; IPI:IPI00217766.3	Gene_Symbol=- cDNA FLJ51982, highly similar to Lysosome membrane protein 2; Gene_Symbol=SCARB2 Lysosome membrane protein 2	1	auto	2	99.0000009536743	VEEVGPYTYR	iTRAQ8plex@N-term		-0.00203279405832291	1515.78552246094	1516.793	1515.78761239	1516.79488887143	1	10	1.4.6.65.2	16	1.706041	1.949131	1.766051	1.204842	1.411021	1.499951	1.320315	1.484723	1.526055	1.293503	2.794621	1.404913	1.928354	1.410698	1191.02	12.68	832.37	13.59	2201.77	12.42	1304.18	13.78	1147.97	11.88	1726	12.68
90	2	2	6.01092912256718	6.01092912256718	6.01092912256718	IPI:IPI00909207.1; IPI:IPI00641244.1; IPI:IPI00640741.1; IPI:IPI00027350.3; IPI:IPI00000874.1	Gene_Symbol=- cDNA FLJ60461, highly similar to Peroxiredoxin-2; Gene_Symbol=PRDX1 11 kDa protein; Gene_Symbol=PRDX1 19 kDa protein; Gene_Symbol=PRDX2 Peroxiredoxin-2; Gene_Symbol=PRDX1 Peroxiredoxin-1	1	auto	2	99.0000009536743	QITVNDLPVGR	iTRAQ8plex@N-term; Deamidated(N)@5		-0.0901069417595863	1515.76623535156	1516.774	1515.856360666	1516.86363714743	1	11	1.2.6.68.2	16.75	0.6183534	5.382301	1.592401	1.420501	1.129183	1.976221	1.286274	1.751969	1.124635	1.75423	1.731757	1.964802	0.9468116	2.790872	979.41	12.04	248.09	13	1632.55	11.62	858.25	13.28	919.67	11.48	1045.99	13.09
90	2	2	6.01092912256718	6.01092912256718	6.01092912256718	IPI:IPI00909207.1; IPI:IPI00641244.1; IPI:IPI00640741.1; IPI:IPI00027350.3; IPI:IPI00000874.1	Gene_Symbol=- cDNA FLJ60461, highly similar to Peroxiredoxin-2; Gene_Symbol=PRDX1 11 kDa protein; Gene_Symbol=PRDX1 19 kDa protein; Gene_Symbol=PRDX2 Peroxiredoxin-2; Gene_Symbol=PRDX1 Peroxiredoxin-1	1	auto	0	99.0000009536743	QITVNDLPVGR	iTRAQ8plex@N-term; Deamidated(N)@5		0.0166972745209932	1515.873046875	1516.88	1515.856360666	1516.86363714743	1	13	1.2.10.68.2	16.75	1.095724	1.846259	1.903646	0.8874549	1.199172	1.163825	1.904455	0.9732271	1.376843	1.03167	2.127985	1.13841	1.336284	1.168302	1648.45	13.56	739.92	12.23	3284.82	10.94	1534.06	12.63	2291.82	11.92	2155.32	13.42
91	2	2	3.97727265954018	3.97727265954018	3.97727265954018	IPI:IPI00896370.2; IPI:IPI00847322.1; IPI:IPI00607577.2; IPI:IPI00022314.1	Gene_Symbol=SOD2 cDNA FLJ40076 fis, clone TESTI2000874, highly similar to Superoxide dismutase; Gene_Symbol=SOD2 manganese superoxide dismutase isoform A precursor; Gene_Symbol=SOD2 manganese superoxide dismutase isoform B precursor; Gene_Symbol=SOD2 Superoxide dismutase [Mn], mitochondrial	1	auto	2	99.0000009536743	DFGSFDK	iTRAQ8plex@N-term; iTRAQ8plex(K)@7		0.026074206456542	1422.78649902344	1423.794	1422.760452756	1423.76772923743	1	10	1.2.10.66.4	16.25	0.8624672	0.8710045	0.5850293	0.5695006	1	0.4869653	0.5726382	0.8697203	0.6676923	0.5161282	0.50973	1.420657	0.5057093	0.9554102	4090	11.01	1445.02	11.97	2504.67	12.57	3174.01	12.88	1709.77	14.14	2593.29	11.42
92	2	2	1.71102657914162	1.71102657914162	1.71102657914162	IPI:IPI00873201.1; IPI:IPI00873020.1; IPI:IPI00744835.1; IPI:IPI00556640.1; IPI:IPI00219825.2; IPI:IPI00012503.1	Gene_Symbol=PSAP Isoform Sap-mu-6 of Proactivator polypeptide; Gene_Symbol=PSAP Prosaposin variant; Gene_Symbol=PSAP Isoform Sap-mu-9 of Proactivator polypeptide; Gene_Symbol=PSAP PSAP protein; Gene_Symbol=PSAP Prosaposin; Gene_Symbol=PSAP Isoform Sap-mu-0 of Proactivator polypeptide	1	auto	2	99.0000009536743	QEILAALEK	iTRAQ8plex@N-term; iTRAQ8plex(K)@9		-0.022280752658844	1621.96411132813	1622.971	1621.986429954	1622.99370643543	1	15	1.5.6.96.3	23.75	1.18493	1.973092	1.37323	1.143825	0.6347556	2.619504	1.161242	1.589948	0.5149582	2.278745	4.048794	1.017468	1.473214	1.443178	1421.67	12.33	690.08	12.23	2043.58	15.24	700.31	17.31	1205.19	16.06	695.22	14.65
93	2	2	1.970443315804	1.970443315804	1.970443315804	IPI:IPI00807557.1; IPI:IPI00794875.1; IPI:IPI00299000.5	Gene_Symbol=PA2G4 PA2G4 protein (Fragment); Gene_Symbol=PA2G4 41 kDa protein; Gene_Symbol=PA2G4 Proliferation-associated protein 2G4	1	auto	2	99.0000009536743	AFFSEVER	iTRAQ8plex@N-term		0.0233241934329271	1287.69982910156	1288.707	1287.676605378	1288.68388185943	1	13	1.5.6.76.4	18.75	0.7083403	0.8434064	0.7197918	0.3546456	0.6733664	0.4827546	0.8178332	0.4243927	0.8890821	0.3128331	0.5855783	0.8530856	0.5126809	0.743146	7319.27	14.66	2123.82	17.4	5514.73	16.14	3824.76	16.8	4369.85	16.35	6179.61	14.85
94	2	2	5.35714291036129	5.35714291036129	5.35714291036129	IPI:IPI00220301.5	Gene_Symbol=PRDX6 Peroxiredoxin-6	1	auto	2	99.0000009536743	DFTPVCTTELGR	iTRAQ8plex@N-term; Methylthio(C)@6		-0.0920375511050224	1687.7294921875	1688.737	1687.821631434	1688.82890791543	1	9	1.2.6.96.1	23.75	0.9735127	6.285993	2.195694	2.187649	1.798028	2.518268	1.663002	2.849195	1.864877	2.389686	2.760256	3.278724	1.778432	2.68867	570.92	11.33	227.68	13.58	1312.19	12.08	796.63	12.35	693.11	14.17	1011.06	13.46
94	2	2	5.35714291036129	5.35714291036129	5.35714291036129	IPI:IPI00220301.5	Gene_Symbol=PRDX6 Peroxiredoxin-6	1	auto	0	99.0000009536743	DFTPVCTTELGR	iTRAQ8plex@N-term; Methylthio(C)@6		0.0065885167568922	1687.828125	1688.835	1687.821631434	1688.82890791543	1	11	1.2.10.96.1	23.75	0.8405294	3.249134	2.383104	0.9264458	1.674156	1.092666	1.899227	1.121383	1.412403	1.046409	1.794429	1.39844	1.50744	1.251286	1294.12	11.25	445.59	13.95	3228.25	10.34	1681.34	11.13	1794.26	12.71	1735.74	10.11
95	2	2	1.33333336561918	1.33333336561918	1.33333336561918	IPI:IPI00219516.2; IPI:IPI00027745.4	Gene_Symbol=GUSB Isoform Short of Beta-glucuronidase; Gene_Symbol=GUSB Isoform Long of Beta-glucuronidase	1	auto	2	99.0000009536743	GFEEQWYR	iTRAQ8plex@N-term		0.02106106095016	1417.71435546875	1418.722	1417.693318082	1418.70059456343	1	11	1.4.6.79.1	19.5	0.6446176	1.038803	0.5313795	0.5636626	0.5074178	0.7337025	0.6382083	0.6366491	0.5351884	0.6804969	0.6500798	1.103292	0.4681636	1.140374	4587.06	12.53	1211.28	12.14	2551.46	12.58	1806.28	12.3	2137.13	12.29	2331.27	14.53
96	2	2	2.99401190131903	2.99401190131903	2.99401190131903	IPI:IPI00219217.3	Gene_Symbol=LDHB L-lactate dehydrogenase B chain	1	auto	2	99.0000009536743	SADTLWDIQK	iTRAQ8plex@N-term; iTRAQ8plex(K)@10		0.016538143157959	1784.00952148438	1785.017	1783.992971898	1785.00024837943	1	14	1.2.10.84.1	20.75	0.625598	1.520614	1.114287	0.4101996	0.4966418	0.9134664	0.5586545	0.818742	0.7633996	0.5855603	0.6579018	1.237162	0.6630558	0.8616865	3612.55	10.86	925.8	13.8	4213.67	11.76	1392.33	12.01	1473.3	11.22	2618.89	13.16
97	2	2	9.09090936183929	9.09090936183929	9.09090936183929	IPI:IPI00215611.5	Gene_Symbol=CRIP1 Cysteine-rich protein 1	1	auto	2	99.0000009536743	EVYFAER	iTRAQ8plex@N-term		-0.00633937027305365	1216.63305664063	1217.64	1216.639491588	1217.64676806943	1	11	1.4.6.61.1	15	0.4001891	2.911243	1.520971	0.4977421	0.6711735	1.030298	0.3944238	1.622769	0.2590569	1.468324	0.7296233	1.188995	0.4451439	1.551182	2956.1	12.44	484.61	13.96	4706.41	12.51	1539.71	14.48	851.17	13.34	727.22	10.23
98	2	2	3.58744412660599	3.58744412660599	3.58744412660599	IPI:IPI00022391.1	Gene_Symbol=APCS Serum amyloid P-component	1	auto	2	99.0000009536743	DNELLVYK	iTRAQ8plex@N-term; iTRAQ8plex(K)@8		-0.0177738629281521	1600.91076660156	1601.918	1600.92858072	1601.93585720143	1	11	1.3.6.69.8	17	1.422472	4.242654	3.773431	2.167856	1.600597	2.727259	2.518662	2.43038	0.5721729	4.12224	4.297627	2.4283	3.692971	2.264628	701.98	14.71	409.05	15.09	2772.75	15.4	871.95	15.22	1290.71	15.89	381.42	13.54
99	2	2	9.57446843385696	9.57446843385696	9.57446843385696	IPI:IPI00021827.3; IPI:IPI00005721.1	Gene_Symbol=DEFA3 Neutrophil defensin 3; Gene_Symbol=DEFA1;LOC728358 Neutrophil defensin 1	1	auto	2	99.0000009536743	IPACIAGER	iTRAQ8plex@N-term; No Methylthio(C)@4		-0.037032775580883	1232.64831542969	1233.656	1232.685395944	1233.69267242543	1	13	1.1.6.69.1	6.8000002	1.081304	0.1401186	0.01454392	4.164783	0.03865125	2.018562	0.0588389	1.280844	0.07326756	0.8027603	0.04073265	3.16431	0.1353067	0.6256207	26104.04	13.43	11562.81	15.07	397.41	16.55	782.99	15.8	1121.26	14.35	1816.23	14.55
2	13.7	13.7	19.7707742452621	19.7707742452621	19.7707742452621	IPI:IPI00747707.2; IPI:IPI00450768.7	Gene_Symbol=KRT17 Radiated keratinocyte mRNA 266; Gene_Symbol=KRT17 Keratin, type I cytoskeletal 17	0	auto - shared MS/MS	1.69897043704987	98.0000019073486	EELAYLK	iTRAQ8plex@N-term; iTRAQ8plex(K)@7		-0.00590883754193783	1472.86401367188	1473.871	1472.870003204	1473.87727968543	1	12	1.4.6.69.1	17	0.7053033	0.5337117	0.820832	0.1944374	0.3527187	0.5526518	4.768281	0.1373312	3.36618	0.1387146	0.4893648	0.6198367	0.4151333	0.5010766	10350.12	13.72	2990.4	15.46	8893.02	12.65	2833.08	15.2	36028.09	12.93	33085.23	13.52
5	7.38	7.39	14.3776819109917	7.29613751173019	7.29613751173019	IPI:IPI00418471.6	Gene_Symbol=VIM Vimentin	1	auto	0	98.0000019073486	FANYIDK	iTRAQ8plex@N-term; Deamidated(N)@3; iTRAQ8plex(K)@7		-0.051032617688179	1478.77197265625	1479.779	1478.823053012	1479.83032949343	1	11	1.1.10.70.1	6.9000001	0.8577504	0.6124794	0.9429869	0.2855925	1.108511	0.3121835	0.7931376	0.3982969	0.7654992	0.3361107	1.273829	0.4028873	1.333261	0.3191433	5855.11	11.46	2057.33	11.94	5779.5	12.02	5036.86	12.25	3390.14	11.76	4256.29	11.63
10	5.7	5.7	28.0701756477356	28.0701756477356	28.0701756477356	IPI:IPI00027462.1	Gene_Symbol=S100A9 Protein S100-A9	1	auto	1.69897043704987	98.0000019073486	DLQNFLK	iTRAQ8plex@N-term; Deamidated(N)@4; iTRAQ8plex(K)@7		0.0247483476996422	1485.88989257813	1486.897	1485.865252182	1486.87252866343	1	11	1.2.10.85.1	21	1.559381	0.2811358	0.02531442	6.421253	0		0.04217021	5.925483	0.1642936	0.8813298	0.08041965	3.845755	0.09723797	1.996065	7754.09	11.87	4953.26	11.68	205.47	13.19	0	30.13	238.71	14.14	1209.77	10.5
14	4.85	4.85	21.7142850160599	19.4285720586777	14.2857149243355	IPI:IPI00884107.1; IPI:IPI00796636.14; IPI:IPI00654755.3	Gene_Symbol=HBB Beta-globin gene from a thalassemia patient; Gene_Symbol=HBB Hemoglobin (Fragment); Gene_Symbol=HBB Hemoglobin subunit beta	1	auto	1.69897043704987	98.0000019073486	GTFATLSELHCD	iTRAQ8plex@N-term; Methylthio(C)@11	cleaved D-K@C-term	-0.00500060664489865	1642.7587890625	1643.766	1642.7637822	1643.77105868143	1	9	1.4.6.111.1	27.5	0.3936338	9.522746	0.5363386	2.96483	0		0.8029658	3.109531	0.4788805	5.166109	5.581517	1.942477	1.464977	2.345005	901.89	16.53	145.43	13.59	506.34	11.8	0	48.65	528.67	13.28	410.14	19.81
44	2	4	4.94382008910179	4.94382008910179	4.94382008910179	IPI:IPI00007752.1	Gene_Symbol=TUBB2C Tubulin beta-2C chain	1	auto	0	98.0000019073486	INVYYNEATGGK	iTRAQ8plex@N-term; iTRAQ8plex(K)@12		-2.19974541664124	1933.85180664063	1934.859	1936.051549414	1937.05882589543	1	11	1.2.6.64.1	15.75	1.317599	3.104806	3.182417	1.557914	4.335626	1.562428	3.096434	1.675361	2.637577	1.713107	2.840311	1.958196	3.389894	1.628084	1052.12	15.84	567.88	15.42	3504.87	14.04	3539.99	14.79	2378.27	17.48	2635.25	21.54
100	1.7	1.7	4.43786978721619	1.08481263741851	1.08481263741851	IPI:IPI00478565.2; IPI:IPI00298292.2; IPI:IPI00170814.1; IPI:IPI00168813.1	Gene_Symbol=PTK7 PTK7 protein tyrosine kinase 7 isoform d precursor; Gene_Symbol=PTK7 Tyrosine-protein kinase-like 7; Gene_Symbol=PTK7 PTK7 protein tyrosine kinase 7 isoform b precursor; Gene_Symbol=PTK7 PTK7 protein tyrosine kinase 7 isoform c precursor	1	auto	1.69897043704987	98.0000019073486	DVYNSEYYHFR	iTRAQ8plex@N-term; Deamidated(N)@4		0.0106504177674651	1796.84191894531	1797.849	1796.831268124	1797.83854460543	1	8	1.3.6.72.1	17.75	1.145815	6.724832	1.992932	3.520188	1.272164	4.377538	1.454125	4.355558	2.915437	3.386943	1.736716	5.990496	1.487366	4.460424	577.36	18.51	271	16.02	1204.45	17.51	570	16.99	612.89	18.07	1598.46	17.46
101	1.7	1.7	5.66666685044765	2.99999993294477	2.99999993294477	IPI:IPI00005161.3	Gene_Symbol=ARPC2 Actin-related protein 2/3 complex subunit 2	1	auto	1.69897043704987	98.0000019073486	MILLEVNNR	iTRAQ8plex@N-term; Deamidated(N)@7		0.0282257124781609	1405.81872558594	1406.826	1405.790589294	1406.79786577543	1	9	1.2.10.89.5	22	0.919776	2.572026	1.014172	1.222206	1.222515	1.34764	1.102158	1.526661	1.052632	1.210187	0.7559273	2.79037	0.7255428	2.219634	1264.1	10.76	476.29	11.56	1341.97	11.77	1199.28	12.53	1017.09	12.89	1263.6	10.87
102	1.7	1.7	1.55642023310065	1.55642023310065	1.55642023310065	IPI:IPI00910316.1; IPI:IPI00909956.1; IPI:IPI00010720.1	Gene_Symbol=- cDNA FLJ54333, highly similar to T-complex protein 1 subunit epsilon; Gene_Symbol=- cDNA FLJ59103, highly similar to T-complex protein 1 subunit epsilon; Gene_Symbol=CCT5 T-complex protein 1 subunit epsilon	1	auto	1.69897043704987	98.0000019073486	FSELTAEK	iTRAQ8plex@N-term; iTRAQ8plex(K)@8		0.00283961999230087	1531.87353515625	1532.881	1531.870731486	1532.87800796743	1	10	1.5.6.71.4	17.5	1.465817	1.983788	1.281796	1.189821	1.042748	1.653378	1.288141	1.343187	1.730279	1.105872	1.399221	1.887049	1.328658	1.532649	1294.08	12.69	777.05	13.4	1736.32	11.7	1047.19	13.94	1216.91	11.17	2126.32	10.87
103	1.7	1.7	1.50214591994882	1.50214591994882	1.50214591994882	IPI:IPI00254338.2	Gene_Symbol=FAM134C Protein FAM134C	1	auto	1.69897043704987	98.0000019073486	LKPALQR	iTRAQ8plex@N-term; iTRAQ8plex(K)@2		0.0424714274704456	1432.97631835938	1433.984	1432.933940892	1433.94121737343	1	10	1.4.10.117.1	29	0.5648803	0.5314158	1.538424	0.1287892	0.4254604	0.4190101	0.4003218	0.4122939	0.6421921	0.2107812	0.3732796	0.5944335	0.5983388	0.2894367	11510.17	12.61	2663.46	13.85	18535.63	12.55	3800.37	15.37	3363.76	13.37	7019.37	12.64
1	18.59	18.59	23.9737272262573	20.5254510045052	17.0771762728691	IPI:IPI00745872.2	Gene_Symbol=ALB Isoform 1 of Serum albumin	1	auto	0	97.0000028610229	HGDLLECADDR	iTRAQ8plex@N-term; Methylthio(C)@7	cleaved C-H@N-term	-0.0956484600901604	1592.62731933594	1593.635	1592.722980028	1593.73025650943	1	10	1.2.6.66.2	16.25	0.5080712	0.9499584	0.07265863	2.555701	0.05924306	3.560701	0.05862572	4.014704	0.1035355	2.204102	0		0.1001514	2.583433	6619.02	12.63	1377.61	12.82	503.42	12.83	304.31	10.82	283.28	11.36	650.78	14.29
1	18.59	18.59	23.9737272262573	20.5254510045052	17.0771762728691	IPI:IPI00745872.2	Gene_Symbol=ALB Isoform 1 of Serum albumin	1	auto	0	97.0000028610229	RPCFSALEVDETYVPK	iTRAQ8plex@N-term; No Methylthio(C)@3; iTRAQ8plex(K)@16		0.0639715120196342	2461.37768554688	2462.385	2461.313654132	2462.32093061343	1	11	1.2.10.110.2	27.25	1.100252	0.6894926	0.5614524	0.5145378	0.4493639	0.9765463	0.405127	0.9340934	0.6157624	0.5710927	0.8519653	0.8668817	1.224955	0.4560162	4584.07	13.17	2066.1	12.95	2694.1	11.5	1598.58	14.92	1355.74	12.05	2680.5	13.23
2	13.7	13.7	19.7707742452621	19.7707742452621	19.7707742452621	IPI:IPI00747707.2; IPI:IPI00450768.7	Gene_Symbol=KRT17 Radiated keratinocyte mRNA 266; Gene_Symbol=KRT17 Keratin, type I cytoskeletal 17	0	auto - shared MS/MS	0	97.0000028610229	LEQEIATYR	iTRAQ8plex@N-term		0.205202043056488	1425.98217773438	1426.99	1425.777047706	1426.78432418743	1	9	1.5.10.75.1	18.5	1.292388	6.982353	1.12707	3.202495	0.4746612	7.562584	6.933173	2.691656	8.588161	2.657317	0.7913192	7.832289	0		467.02	12.34	247.25	15.98	550.98	9.97	172.03	12.19	2363.75	12.13	3808.79	10.75
10	5.7	5.7	28.0701756477356	28.0701756477356	28.0701756477356	IPI:IPI00027462.1	Gene_Symbol=S100A9 Protein S100-A9	1	auto	0	97.0000028610229	NIETIINTFHQY	iTRAQ8plex@N-term; Deamidated(N)@7	cleaved Y-S@C-term	-0.0646471381187439	1796.86047363281	1797.868	1796.925168508	1797.93244498943	1	11	1.1.10.101.1	10	1.980099	0.2384244	0.01937907	7.920542	0		0.04956017	5.515213	0.1270665	1.324588	0.05014525	6.595175	0.06570336	4.97261	7700.14	10.65	6245.88	12.13	156.2	12.37	0	31.1	278.59	15.36	929.14	12.24
18	4	4	2.06218790262938	1.20831318199635	1.20831318199635	IPI:IPI00918002.1	Gene_Symbol=MUC5AC Mucin 5AC, oligomeric mucus/gel-forming	1	auto	0	97.0000028610229	AAGGAVCEQPLGLECR	iTRAQ8plex@N-term; Methylthio(C)@7; Methylthio(C)@15		0.0239402279257774	1968.94348144531	1969.951	1968.919647732	1969.92692421343	1	8	1.4.6.107.2	26.5			9552.279		12884.62										0	0	0	98.83	4885.28	13.53	435.1	16.61	0	23.45	0	0
33	2.08	4.78	12.8571435809135	6.19047619402409	4.28571440279484	IPI:IPI00873598.1; IPI:IPI00171196.2; IPI:IPI00009866.6	Gene_Symbol=KRT13 46 kDa protein; Gene_Symbol=KRT13 keratin 13 isoform b; Gene_Symbol=KRT13 Isoform 1 of Keratin, type I cytoskeletal 13	0	auto - shared MS/MS	0	97.0000028610229	LEQEIATYR	iTRAQ8plex@N-term		0.205202043056488	1425.98217773438	1426.99	1425.777047706	1426.78432418743	1	9	1.5.10.75.1	18.5	1.292388	6.982353	1.12707	3.202495	0.4746612	7.562584	6.933173	2.691656	8.588161	2.657317	0.7913192	7.832289	0		467.02	12.34	247.25	15.98	550.98	9.97	172.03	12.19	2363.75	12.13	3808.79	10.75
99	2	2	9.57446843385696	9.57446843385696	9.57446843385696	IPI:IPI00021827.3; IPI:IPI00005721.1	Gene_Symbol=DEFA3 Neutrophil defensin 3; Gene_Symbol=DEFA1;LOC728358 Neutrophil defensin 1	1	auto	0	97.0000028610229	IPACIAGER	iTRAQ8plex@N-term; No Methylthio(C)@4		-0.036422424018383	1232.64892578125	1233.656	1232.685395944	1233.69267242543	1	11	1.1.10.63.1	6.1999998	1.081106	0.0795282	0.03077456	1.138708	0.0388925	1.377149	0.07225249	0.5751893	0.08676793	0.382523	0.05236991	1.448925	0.1451826	0.3650406	41751.1	12.35	18490.31	13.65	1344.96	15.31	1260.14	17.35	2202.19	12.65	3440.16	13.12
105	1.52	1.52	7.37704932689667	4.91803288459778	4.91803288459778	IPI:IPI00759832.1; IPI:IPI00216318.5	Gene_Symbol=YWHAB Isoform Short of 14-3-3 protein beta/alpha; Gene_Symbol=YWHAB Isoform Long of 14-3-3 protein beta/alpha	1	auto	1.52287912368774	97.0000028610229	YLIPNATQPESK	iTRAQ8plex@N-term; Deamidated(N)@5; iTRAQ8plex(K)@12		-0.0162260010838509	1969.08190917969	1970.089	1969.098165248	1970.10544172943	1	8	1.2.10.67.8	16.5	0.9831034	3.446286	0.7366398	2.503928	0.7925496	2.911023	1.144994	2.12872	1.003875	1.925824	1.040042	4.244416	1.008138	2.78027	914.2	12.19	368.17	11.7	704.93	14.94	562.28	14.55	764.15	12.68	871.51	12.11
106	1.52	1.52	2.08562016487122	0.878155883401632	0.878155883401632	IPI:IPI00013808.1	Gene_Symbol=ACTN4 Alpha-actinin-4	1	auto	1.52287912368774	97.0000028610229	TIPWLEDR	iTRAQ8plex@N-term		0.03820725902915	1332.77258300781	1333.78	1332.734454612	1333.74173109343	1	10	1.2.10.89.3	22	1.02132	1.809543	0.9573821	1.010555	1.564235	0.8936673	0.969435	1.251516	1.059936	1.003041	1.353584	1.453737	1.192782	1.219901	1735.58	12.3	726.13	12.09	1739.32	12.53	2106.84	11.47	1228.28	12.67	1746.93	12.4
1	18.59	18.59	23.9737272262573	20.5254510045052	17.0771762728691	IPI:IPI00745872.2	Gene_Symbol=ALB Isoform 1 of Serum albumin	1	auto	1.39793980121613	95.9999978542328	SHCIAEVEND	iTRAQ8plex@N-term; Methylthio(C)@3	cleaved D-E@C-term	-0.00683898944407701	1465.64147949219	1466.649	1465.64841809	1466.65569457143	1	10	1.3.6.61.3	15	0.9589193	0.7581356	0.5494459	0.6557223	0.09463052	4.826999	0.3577849	1.17476	0.290976	1.050074	0.6906987	1.041619	0.7396582	0.6720661	4272.22	11.66	1678.2	11.87	2457.13	14.65	313.74	15.12	1115.86	12.75	1180.49	11.97
12	5.4	5.4	9.09090936183929	9.09090936183929	9.09090936183929	IPI:IPI00796333.1; IPI:IPI00465439.5	Gene_Symbol=ALDOA 45 kDa protein; Gene_Symbol=ALDOA Fructose-bisphosphate aldolase A	1	auto	1.39793980121613	95.9999978542328	CQYVTEK	iTRAQ8plex@N-term; No Methylthio(C)@1; iTRAQ8plex(K)@7		-0.0602474771440029	1477.74572753906	1478.753	1477.806022754	1478.81329923543	1	10	1.1.10.55.2	5.4000001	0.7644529	1.498656	0.6246583	0.8518116	0.5001157	1.261432	1.380932	0.6246248	1.092054	0.6499066	0.5002127	2.376567	0.3685598	2.001321	2442.5	11.33	764.88	10.9	1597.08	11.41	947.96	11.12	2462.3	10.3	2532.97	11.53
40	2.02	2.02	6.55737668275833	4.59016375243664	4.59016375243664	IPI:IPI00909247.1; IPI:IPI00749250.2; IPI:IPI00470573.1; IPI:IPI00005159.3	Gene_Symbol=- cDNA FLJ51655, highly similar to Actin-like protein 2; Gene_Symbol=ACTR2 45 kDa protein; Gene_Symbol=ACTR2 actin-related protein 2 isoform a; Gene_Symbol=ACTR2 Actin-related protein 2	1	auto	0	95.9999978542328	GYAFNHSADFETVR	iTRAQ8plex@N-term; Deamidated(N)@5		0.0417704991996288	1917.95812988281	1918.965	1917.916394746	1918.92367122743	1	8	1.4.6.77.2	19	1.162745	2.589942	0.8563651	1.747078	0.8471511	2.221203	0.7918011	2.284793	0.8094019	1.831014	1.243083	2.751897	0.9911733	2.242547	1080.55	12.4	514.68	11.95	968.62	12.76	710.38	13.51	624.59	12.34	830.54	11.85
104	1.53	1.53	15.4929578304291	4.92957755923271	4.92957755923271	IPI:IPI00853068.1; IPI:IPI00410714.5	Gene_Symbol=HBA1;HBA2 Alpha 2 globin variant (Fragment); Gene_Symbol=HBA1;HBA2 Hemoglobin subunit alpha	1	auto	1.39793980121613	95.9999978542328	VDPVNFK	iTRAQ8plex@N-term; Deamidated(N)@5; iTRAQ8plex(K)@7		-0.0630760043859482	1426.76501464844	1427.772	1426.828138392	1427.83541487343	1	10	1.1.10.63.2	6.1999998	0.5316478	2.208257	0.9502419	0.646816	0.4097593	2.18009	0.9807258	0.8457608	0.2884748	1.700685	9.753047	0.485432	2.355438	0.5786258	2381.96	11.26	518.76	11.19	2369.29	10.46	757.44	16.12	1705.36	11.96	652.52	10.66
108	1.44	1.44	4.23497259616852	1.22950822114944	1.22950822114944	IPI:IPI00784295.2; IPI:IPI00382470.3	Gene_Symbol=HSP90AA1 Isoform 1 of Heat shock protein HSP 90-alpha; Gene_Symbol=HSP90AA1 heat shock protein 90kDa alpha (cytosolic), class A member 1 isoform 1	1	auto	1.39793980121613	95.9999978542328	APFDLFENR	iTRAQ8plex@N-term		-0.00719430018216372	1411.73303222656	1412.74	1411.740268274	1412.74754475543	1	8	1.3.6.106.3	26.25	1.198393	2.324239	1.354671	1.171219	1.252829	1.416819	1.466605	1.298955	1.1038	1.273019	0.9657936	2.431483	1.057766	1.901252	1306.17	12.14	641.22	13.66	1852.18	13.2	1269.92	13.58	1398.45	12.69	1369.12	11.91
109	1.4	1.4	8.97959172725677	3.67346927523613	3.67346927523613	IPI:IPI00853525.1; IPI:IPI00021841.1	Gene_Symbol=APOA1 Apolipoprotein A1; Gene_Symbol=APOA1 Apolipoprotein A-I	1	auto	1.39793980121613	95.9999978542328	WQEEMELYR	iTRAQ8plex@N-term; Oxidation(M)@5		0.0263009909540415	1602.79174804688	1603.799	1602.765496752	1603.77277323343	1	10	1.2.10.75.1	18.5	0.7137955	0.8620905	0.5043174	0.4723432	0.335989	1.062284	0.5157067	0.6538635	0.2877742	0.8223898	0.8325867	0.6618242	0.7830341	0.539018	5740.4	12.9	1678.51	13.97	3030.37	12.59	1496.76	15.54	2161.12	13.27	1568.72	12.41
5	7.38	7.39	14.3776819109917	7.29613751173019	7.29613751173019	IPI:IPI00418471.6	Gene_Symbol=VIM Vimentin	0	auto - shared MS/MS	1.301029920578	94.9999988079071	LLEGEESR	iTRAQ8plex@N-term		-0.103068716824055	1235.56335449219	1236.571	1235.666434618	1236.67371109943	1	9	1.2.6.54.2	13.25	0.838618	2.133852	1.280781	0.6999138	0.7139584	1.268195	0.6475077	1.460888	0.4972048	1.465282	1.135005	1.286426	1.202026	0.9421022	1998.19	10.69	686.45	14.18	2678.93	12.09	1107.12	12.73	944.53	12.84	943.46	12.87
41	2.01	3.31	17.2995775938034	7.59493634104729	7.59493634104729	IPI:IPI00793917.1; IPI:IPI00554648.3	Gene_Symbol=KRT8 27 kDa protein; Gene_Symbol=KRT8 Keratin, type II cytoskeletal 8	0	auto - shared MS/MS	0	94.9999988079071	LLEGEESR	iTRAQ8plex@N-term		-0.103068716824055	1235.56335449219	1236.571	1235.666434618	1236.67371109943	1	9	1.2.6.54.2	13.25	0.838618	2.133852	1.280781	0.6999138	0.7139584	1.268195	0.6475077	1.460888	0.4972048	1.465282	1.135005	1.286426	1.202026	0.9421022	1998.19	10.69	686.45	14.18	2678.93	12.09	1107.12	12.73	944.53	12.84	943.46	12.87
45	2	3.33	8.07453393936157	2.79503110796213	2.79503110796213	IPI:IPI00220327.3	Gene_Symbol=KRT1 Keratin, type II cytoskeletal 1	0	auto - shared MS/MS	0	94.9999988079071	LLEGEESR	iTRAQ8plex@N-term	cleaved T-L@N-term	-0.103068716824055	1235.56335449219	1236.571	1235.666434618	1236.67371109943	1	9	1.2.6.54.2	13.25	0.838618	2.133852	1.280781	0.6999138	0.7139584	1.268195	0.6475077	1.460888	0.4972048	1.465282	1.135005	1.286426	1.202026	0.9421022	1998.19	10.69	686.45	14.18	2678.93	12.09	1107.12	12.73	944.53	12.84	943.46	12.87
[truncated: 4 more columns]

## Sheet: Enriched tumor-cell suspension
N	Unused	Total	%Cov	%Cov(50)	%Cov(95)	Accessions	Names	Used	Annotation	Contrib	Conf	Sequence	Modifications	Cleavages	dMass	Prec MW	Prec m/z	Theor MW	Theor m/z	Theor z	Sc	Spectrum	Time	114:113	%Err 114:113	115:113	%Err 115:113	116:113	%Err 116:113	117:113	%Err 117:113	118:113	%Err 118:113	119:113	%Err 119:113	121:113	%Err 121:113	Area 113	Err 113	Area 114	Err 114	Area 115	Err 115	Area 116	Err 116	Area 117	Err 117	Area 118	Err 118
1	20.25	20.25	8.33149179816246	2.93922647833824	2.69613265991211	IPI:IPI00420096.4	Gene_Symbol=PLEC1 plectin 1 isoform 3	1	auto	2	99.0000009536743	AQAEAQQPTFDALR	iTRAQ8plex@N-term		0.105998776853085	1849.06958007813	1850.077	1848.963679296	1849.97095577743	1	15	1.3.11.72.2	17.75	1.147862	0.8408179	0.5442219	0.9727572	0.6645263	0.9142035	0.9115276	0.8708131	1.071222	1.185119	0.5435846	0.95056	0.4482265	1.432445	1776.81	14.25	4854.84	12.26	2421.42	13.33	2985.26	13.1	3539.82	12.01	1605.68	14.01
1	20.25	20.25	8.33149179816246	2.93922647833824	2.69613265991211	IPI:IPI00420096.4	Gene_Symbol=PLEC1 plectin 1 isoform 3	1	auto	2	99.0000009536743	GFFDPNTHENLTYR	iTRAQ8plex@N-term; Deamidated(N)@10		0.0660230293869972	2015.03515625	2016.042	2014.9691586	2015.97643508143	1	13	1.3.11.95.2	23.5	1.8362	1.17625	0.672568	1.442462	0.8237117	1.300433	1.359362	1.224942	1.175919	1.597248	0.5219837	1.447812	1.189155	1.323882	1147.69	13.14	5016.36	13.53	1932.92	16.96	2390.17	14.74	3409.81	14.85	1138.52	12.68
1	20.25	20.25	8.33149179816246	2.93922647833824	2.69613265991211	IPI:IPI00420096.4	Gene_Symbol=PLEC1 plectin 1 isoform 3	1	auto	2	99.0000009536743	LAEVEAALEK	iTRAQ8plex@N-term; iTRAQ8plex(K)@10		-2.00817823410034	1677.98364257813	1678.991	1679.991909258	1680.99918573943	1	16	1.3.11.124.5	30.75	1.372417	0.4907123	0.9564016	0.5083386	0.9512509	0.5097591	1.035237	0.5106694	0.928493	0.7572115	0.8037903	0.5292999	0.7081178	0.6126533	3088.09	14.45	10088.35	14.91	7395.77	14.69	7427.01	15.02	6987.15	14.29	2418.84	14.4
1	20.25	20.25	8.33149179816246	2.93922647833824	2.69613265991211	IPI:IPI00420096.4	Gene_Symbol=PLEC1 plectin 1 isoform 3	1	auto	2	99.0000009536743	LQEAGILSAEELQR	iTRAQ8plex@N-term		-0.0167846977710724	1860.00915527344	1861.016	1860.025945194	1861.03322167543	1	23	1.2.5.106.1	26.25	1.779293	0.342148	0.6918356	0.3977678	1.056223	0.3576144	1.324903	0.3521659	1.495667	0.4492005	0.6291775	0.4103007	0.5073806	0.5223479	4677.12	15.54	19809.35	16.18	8102.79	17.72	12490.02	16.52	13543.56	15.81	5901.36	17.84
1	20.25	20.25	8.33149179816246	2.93922647833824	2.69613265991211	IPI:IPI00420096.4	Gene_Symbol=PLEC1 plectin 1 isoform 3	1	auto	2	99.0000009536743	QEELYSELQAR	iTRAQ8plex@N-term		0.0184162259101868	1668.88098144531	1669.888	1668.862568252	1669.86984473343	1	15	1.2.5.79.1	19.5	1.122964	0.6165938	0.731289	0.6575451	0.9043677	0.6332763	0.9230654	0.6483366	1.037806	0.8954722	0.5926161	0.7027839	0.4485941	0.9296957	2637.21	15.15	7049.44	15.79	4829.33	15.45	6030.02	16.07	5320.44	15.99	2308.87	15.86
1	20.25	20.25	8.33149179816246	2.93922647833824	2.69613265991211	IPI:IPI00420096.4	Gene_Symbol=PLEC1 plectin 1 isoform 3	1	auto	2	99.0000009536743	QVEEEILALK	iTRAQ8plex@N-term; iTRAQ8plex(K)@10		0.0532350391149521	1779.11352539063	1780.121	1779.060323176	1780.06759965743	1	17	1.3.11.113.5	28	1.657982	0.8283625	0.7428328	0.9160752	0.8729747	0.8782732	1.167342	0.8623211	1.318606	1.122732	0.7303442	0.9199515	0.726696	1.081009	1973.46	15.71	7788.47	17.84	3670.9	16.64	4355.71	16.16	5034.97	16.69	2195.24	17.38
1	20.25	20.25	8.33149179816246	2.93922647833824	2.69613265991211	IPI:IPI00420096.4	Gene_Symbol=PLEC1 plectin 1 isoform 3	1	auto	2	99.0000009536743	RDDGTGQLLLPLSDAR	iTRAQ8plex@N-term	missed R-D@1	0.0481857322156429	2030.15441894531	2031.162	2030.106320794	2031.11359727543	1	12	1.2.11.92.2	22.75	1.644293	1.900116	0.9250997	2.037876	1.106331	1.960104	1.303437	1.958684	1.880557	2.213918	0.8932269	2.079094	0.8595007	2.272791	876.86	16.2	3432.05	15.24	2031.29	17.47	2452.7	16.06	2497.99	16.25	1391.09	16.97
1	20.25	20.25	8.33149179816246	2.93922647833824	2.69613265991211	IPI:IPI00420096.4	Gene_Symbol=PLEC1 plectin 1 isoform 3	1	auto	2	99.0000009536743	SQVMDEATALQLR	iTRAQ8plex@N-term		0.0652113109827042	1764.99987792969	1766.007	1764.934687356	1765.94196383743	1	17	1.3.11.91.2	22.5	2.159883	0.8363442	1.193518	0.8800533	1.525797	0.8550041	2.059068	0.844871	2.139293	0.976065	1.304011	0.8692759	1.343368	0.9196738	1539.45	12.68	7914.8	11.48	4600.95	14.26	5938.7	13.62	6927.98	13.03	2778.27	14.55
1	20.25	20.25	8.33149179816246	2.93922647833824	2.69613265991211	IPI:IPI00420096.4	Gene_Symbol=PLEC1 plectin 1 isoform 3	1	auto	1.69897043704987	98.0000019073486	AELELELGR	iTRAQ8plex@N-term		-0.00148911122232676	1332.75402832031	1333.761	1332.75558398	1333.76286046143	1	10	1.2.5.80.5	19.75	1.105039	1.274159	0.4886342	1.543841	0.6580377	1.416864	1.050893	1.328895	0.817627	2.383293	0.4093364	1.666866	0.488091	1.920413	1176.87	14.16	3095.64	12.98	1440.01	13.93	1957.98	14.65	2703.07	15.25	811.75	16.7
1	20.25	20.25	8.33149179816246	2.93922647833824	2.69613265991211	IPI:IPI00420096.4	Gene_Symbol=PLEC1 plectin 1 isoform 3	1	auto	1.52287912368774	97.0000028610229	LEQLFQDEVAK	iTRAQ8plex@N-term; iTRAQ8plex(K)@11		0.0686422511935234	1927.15625	1928.164	1927.087600564	1928.09487704543	1	9	1.2.11.138.3	34.25	1.100124	1.515961	0.6849573	1.635137	0.9780111	1.549192	0.9975784	1.593331	1.033567	2.272803	0.6474985	1.757338	0.5616036	2.214505	916	13.14	2398.73	11.76	1571.13	12.33	2265	13.25	1997.16	13.85	798.68	14.08
1	20.25	20.25	8.33149179816246	2.93922647833824	2.69613265991211	IPI:IPI00420096.4	Gene_Symbol=PLEC1 plectin 1 isoform 3	1	auto	0.99999988079071	89.9999976158142	IISLETYNLLR	iTRAQ8plex@N-term; Deamidated(N)@8		0.0681347697973251	1639.01806640625	1640.025	1638.949926692	1639.95720317343	1	8	1.2.11.141.2	35	2.258784	4.307886	1.120875	4.506532	1.147687	4.488106	1.894399	4.3873	2.083772	4.968155	1.496729	4.441373	0.8895684	5.296309	297.66	12.61	1600.44	12.51	835.47	12.84	863.72	12.8	1232.43	14.06	523.25	13.58
1	20.25	20.25	8.33149179816246	2.93922647833824	2.69613265991211	IPI:IPI00420096.4	Gene_Symbol=PLEC1 plectin 1 isoform 3	1	auto	0.012874536216259	2.92096220878596	GLVEDTLR	iTRAQ8plex@N-term		0.0547992400825024	1205.74694824219	1206.754	1205.692255442	1206.69953192343	1	5	1.3.11.64.4	15.75	1.352845	2.921006	0.6299191	3.24907	1.077989	3.073014	0.9324054	3.1599	1.633916	3.700607	0.6158985	3.476794	0.7521784	4.06873	461.39	12.98	1485.8	11.68	727.79	11.83	1257.51	15.55	940.25	13.53	635.97	15.29
1	20.25	20.25	8.33149179816246	2.93922647833824	2.69613265991211	IPI:IPI00420096.4	Gene_Symbol=PLEC1 plectin 1 isoform 3	1	auto	0.00845247786492109	1.92743761999672	QEELQQLEQQR	iTRAQ8plex@N-term		0.0195912793278694	1731.92541503906	1732.933	1731.905830062	1732.91310654343	1	6	1.2.5.72.3	17.75	0.9646011	1.413322	0.6311342	1.555451	0.5980936	1.559235	0.911145	1.45268	0.8428802	2.286641	0.7212287	1.482409	0.8016607	1.632904	1097.31	14.62	2519.54	11.88	1734.22	13.92	1659.31	13.44	2185.18	12.65	780.25	14.5
1	20.25	20.25	8.33149179816246	2.93922647833824	2.69613265991211	IPI:IPI00420096.4	Gene_Symbol=PLEC1 plectin 1 isoform 3	0	auto - shared MS/MS	0.00416299002245069	0.953984298840516	LQAEEK	iTRAQ8plex@N-term; Deamidated(Q)@2; iTRAQ8plex(K)@6		0.0170482899993658	1325.7822265625	1326.79	1325.765203778	1326.77248025943	1	5	1.3.11.57.6	14	1.067378	2.006957	0.7342126	2.128947	0.9204045	2.116818	0.9324653	2.076682	1.869055	2.213377	0.9961961	2.001725	1.231707	2.173382	697.73	13.01	1772.76	13.16	1282.81	13.18	1623.66	16.27	1421.97	13	1100.14	13.12
1	20.25	20.25	8.33149179816246	2.93922647833824	2.69613265991211	IPI:IPI00420096.4	Gene_Symbol=PLEC1 plectin 1 isoform 3	0	auto - low confidence	0.00195432920008898	0.448989917733	IEEVTK	iTRAQ8plex@N-term; iTRAQ8plex(K)@6	cleaved S-I@N-term	-0.0193372033536434	1325.7822265625	1326.79	1325.801589286	1326.80886576743	1	5	1.3.11.57.6	14	1.067378	2.006957	0.7342126	2.128947	0.9204045	2.116818	0.9324653	2.076682	1.869055	2.213377	0.9961961	2.001725	1.231707	2.173382	697.73	13.01	1772.76	13.16	1282.81	13.18	1623.66	16.27	1421.97	13	1100.14	13.12
1	20.25	20.25	8.33149179816246	2.93922647833824	2.69613265991211	IPI:IPI00420096.4	Gene_Symbol=PLEC1 plectin 1 isoform 3	1	auto	0	87.0000004768372	AELELELGR	iTRAQ8plex@N-term		0.0447753593325615	1332.80029296875	1333.808	1332.75558398	1333.76286046143	1	9	1.2.11.80.3	19.75	1.06215	1.089395	0.4494784	1.372437	0.5872854	1.281877	0.8537837	1.134294	0.8505476	2.042527	0.5212021	1.357959	0.3682005	2.101489	1340.58	13.63	3389.4	13.26	1508.88	13.91	1990.54	15.54	2501.56	12.58	961.9	17.04
1	20.25	20.25	8.33149179816246	2.93922647833824	2.69613265991211	IPI:IPI00420096.4	Gene_Symbol=PLEC1 plectin 1 isoform 3	0	auto - low confidence	0	0	AEQQRAEERER	iTRAQ8plex@N-term; Deamidated(Q)@4; Deamidated(R)@11	cleaved L-A@N-term; missed R-A@5; missed R-E@9	0.040096577256918	1706.88903808594	1707.896	1706.849043468	1707.85631994943	1	8	1.2.5.61.1	15	0.8846395	1.68909	0.8898925	1.701193	0.1622468	4.19809	32.76694	1.581628	5.813031	1.604991	0.5675346	2.169721	0.3146279	2.807546	1022.43	16.17	2153	12.77	2278.37	14.28	419.41	16.31	73221.71	13.12	5013.89	13.71
1	20.25	20.25	8.33149179816246	2.93922647833824	2.69613265991211	IPI:IPI00420096.4	Gene_Symbol=PLEC1 plectin 1 isoform 3	0	auto - low confidence	0	0	AEQQRAEERER	iTRAQ8plex@N-term; Deamidated(Q)@4; Deamidated(R)@9	cleaved L-A@N-term; missed R-A@5; missed R-E@9	0.0795251354575157	1706.92846679688	1707.936	1706.849043468	1707.85631994943	1	9	1.2.11.62.1	15.25	0.887431	2.099653	0.8513967	2.065769	0.1957091	3.869257	24.45289	1.902578	4.763183	1.938262	0.4084084	2.611844	0.483265	2.92767	867.34	16.5	1832.18	16.28	1849.16	14.89	429.17	14.46	46354.3	13.11	3485.18	12.94
1	20.25	20.25	8.33149179816246	2.93922647833824	2.69613265991211	IPI:IPI00420096.4	Gene_Symbol=PLEC1 plectin 1 isoform 3	0	auto - low confidence	0	0	AIQNEISSLKDER	No iTRAQ8plex@N-term; Oxidation(N)@4; iTRAQ8plex(K)@10		0.0921947136521339	1822.06604003906	1823.073	1821.973909622	1822.98118610343	1	6	1.3.11.115.3	28.5	0.8841564	0.3964125	0.2398718	0.7467325	0.2030181	0.8023287	0.2396375	0.7500736	0.4047131	1.129938	0.5868437	0.4080881	0.676041	0.4576545	4189.24	14.72	8816.75	16.18	2516.33	16.58	2150.3	15.51	2194.12	14.54	1430.28	15.36
1	20.25	20.25	8.33149179816246	2.93922647833824	2.69613265991211	IPI:IPI00420096.4	Gene_Symbol=PLEC1 plectin 1 isoform 3	0	auto - low confidence	0	0	ARQVQVALETAQR	iTRAQ8plex@N-term	missed R-Q@2	0.137961030006409	1773.154296875	1774.162	1773.016383584	1774.02366006543	1	5	1.5.11.126.1	31.25	1.380255	1.137715	2.098905	1.113493	3.076747	1.108296	0.4315867	1.551951	2.650941	1.198039	1.900142	1.122415	2.238624	1.13488	1522.44	16.77	5002	14.24	8001.77	13.03	11842.98	14.49	1436.08	15.7	3404.7	16.04
1	20.25	20.25	8.33149179816246	2.93922647833824	2.69613265991211	IPI:IPI00420096.4	Gene_Symbol=PLEC1 plectin 1 isoform 3	0	auto - low confidence	0	0	GFFDPNTHENLTYR	iTRAQ8plex@N-term; Deamidated(N)@10		-0.00306822569109499	2014.96606445313	2015.973	2014.9691586	2015.97643508143	1	4	1.3.5.97.10	24	1.045512	4.128087	0.6028327	4.475696	0.7329447	4.436054	0.8570461	4.23281	0.9158006	6.06417	0.342666	6.484225	1.414561	4.110421	374.01	13.86	930.8	16.93	564.59	14.17	693.08	16.9	700.58	14.33	288.95	13.87
1	20.25	20.25	8.33149179816246	2.93922647833824	2.69613265991211	IPI:IPI00420096.4	Gene_Symbol=PLEC1 plectin 1 isoform 3	0	auto - low confidence	0	0	GLVEDTLR	iTRAQ8plex@N-term		0.00877909176051617	1205.70092773438	1206.708	1205.692255442	1206.69953192343	1	3	1.3.5.64.3	15.75	2.227098	4.325583	0.94077	4.960165	1.562691	4.590178	1.854581	4.53548	1.968576	5.309227	0.9609143	5.085738	0.7716574	6.321807	261.39	11.01	1385.71	13.64	615.78	16.13	1032.74	18.84	1059.51	17.82	434.09	14.03
1	20.25	20.25	8.33149179816246	2.93922647833824	2.69613265991211	IPI:IPI00420096.4	Gene_Symbol=PLEC1 plectin 1 isoform 3	0	auto - low confidence	0	0	IEEEIR	iTRAQ8plex@N-term		0.00950530450791121	1091.62243652344	1092.63	1091.612942482	1092.62021896343	1	4	1.2.11.59.7	14.5	1.035028	3.269752	0.9746958	3.323819	0.8183973	3.414025	0.856997	3.376685	1.023219	4.773912	0.8642076	3.408399	0.6275291	4.054363	499.02	15.44	1229.46	13	1217.98	14.79	1032.55	14.9	934.69	12.64	430.75	15.66
1	20.25	20.25	8.33149179816246	2.93922647833824	2.69613265991211	IPI:IPI00420096.4	Gene_Symbol=PLEC1 plectin 1 isoform 3	0	auto - low confidence	0	0	IISLETYNLLR	iTRAQ8plex@N-term; Deamidated(N)@8		-0.00910427421331406	1638.94079589844	1639.948	1638.949926692	1639.95720317343	1	4	1.3.5.137.2	34	1.413044	2.857601	1.307837	2.868121	1.17398	2.886986	1.153857	2.978753	1.376747	4.174676	0.9230498	3.074406	0.6285093	3.996419	505.3	13.78	1699.61	14.51	1654.84	14.7	1499.82	14.21	1274.3	15.27	586.87	18.55
1	20.25	20.25	8.33149179816246	2.93922647833824	2.69613265991211	IPI:IPI00420096.4	Gene_Symbol=PLEC1 plectin 1 isoform 3	0	auto - low confidence	0	0	IISLETYNLLR	iTRAQ8plex@N-term		-0.0587720312178135	1637.90710449219	1638.914	1637.965911114	1638.97318759543	1	3	1.3.11.62.3	15.25	1.431692	2.400563	1.199685	2.435552	1.408399	2.422156	1.20572	2.475627	1.52472	3.125148	1.543266	2.358915	1.353022	2.558724	526.48	12.05	1794.22	12.99	1581.62	13.17	1874.72	14.86	1387.39	13.09	677.19	14.41
1	20.25	20.25	8.33149179816246	2.93922647833824	2.69613265991211	IPI:IPI00420096.4	Gene_Symbol=PLEC1 plectin 1 isoform 3	0	auto - low confidence	0	0	IISLETYNLLR	iTRAQ8plex@N-term; Deamidated(N)@8		0.00603232672438025	1638.95593261719	1639.963	1638.949926692	1639.95720317343	1	3	1.3.11.136.8	33.75	1.202976	5.626754	1.71308	5.439644	1.463319	5.53669	1.978801	5.494217	1.427583	7.379869	0.8214584	5.798729	0.7634364	6.919686	253.09	13.48	724.73	13.15	1085.69	12	936.36	14.16	1094.58	14.76	304.8	15.57
1	20.25	20.25	8.33149179816246	2.93922647833824	2.69613265991211	IPI:IPI00420096.4	Gene_Symbol=PLEC1 plectin 1 isoform 3	0	auto - low confidence	0	0	IRSNAEDTLR	iTRAQ8plex@N-term; Deamidated(N)@4	missed R-S@2	0.0355624444782734	1478.83508300781	1479.842	1478.799574072	1479.80685055343	1	6	1.3.11.111.3	27.5	0.5606936	1.114152	1.525669	0.8734377	1.292657	0.9029405	0.732747	1.059903	0.8209532	1.743492	1.432687	0.8761429	1.067917	1.022203	1470.43	12.4	1962.52	14.29	5617.69	12.78	4805.7	15.51	2354.88	15.12	1018.36	15.54
1	20.25	20.25	8.33149179816246	2.93922647833824	2.69613265991211	IPI:IPI00420096.4	Gene_Symbol=PLEC1 plectin 1 isoform 3	1	auto	0	99.0000009536743	LAEVEAALEK	iTRAQ8plex@N-term; iTRAQ8plex(K)@10		-2.04479908943176	1677.94702148438	1678.954	1679.991909258	1680.99918573943	1	16	1.3.5.123.5	30.5	1.172397	0.9297667	0.7863461	0.9795434	0.8155525	0.9603043	0.9216628	0.9641313	0.8912649	1.448634	0.718978	1.00459	0.625038	1.28497	1799.13	15.86	5020.9	14.84	3542.66	15.13	3709.74	14.13	3624.14	14.15	1352.72	15.55
1	20.25	20.25	8.33149179816246	2.93922647833824	2.69613265991211	IPI:IPI00420096.4	Gene_Symbol=PLEC1 plectin 1 isoform 3	1	auto	0	99.0000009536743	LAEVEAALEK	iTRAQ8plex@N-term; iTRAQ8plex(K)@10		0.0353849865496159	1680.02722167969	1681.035	1679.991909258	1680.99918573943	1	18	1.3.5.125.2	31	1.665322	0.3508373	0.6789016	0.4043599	0.9875289	0.372515	1.153991	0.3689371	1.169198	0.5231481	0.7860323	0.3954393	0.6593128	0.5370752	3941.47	13.35	15624.3	14.29	6700.67	14.8	9840.95	15.26	9941.02	14.54	3887.63	15.5
1	20.25	20.25	8.33149179816246	2.93922647833824	2.69613265991211	IPI:IPI00420096.4	Gene_Symbol=PLEC1 plectin 1 isoform 3	1	auto	0	99.0000009536743	LAEVEAALEK	iTRAQ8plex@N-term; iTRAQ8plex(K)@10		0.0726161301136017	1680.064453125	1681.072	1679.991909258	1680.99918573943	1	18	1.3.11.125.2	31	1.397239	0.4921916	0.8521181	0.5249836	0.9887137	0.5086628	1.123976	0.5072403	1.205158	0.6555665	0.6048154	0.5624567	0.7760847	0.6309683	3091.34	14.74	10281.62	12.55	6596.29	14.49	7727.63	13.69	7594.06	13.14	3142.89	14.14
1	20.25	20.25	8.33149179816246	2.93922647833824	2.69613265991211	IPI:IPI00420096.4	Gene_Symbol=PLEC1 plectin 1 isoform 3	0	auto - low confidence	0	0	LFNAIIHR	No iTRAQ8plex@N-term		0.137370154261589	982.708618164063	983.7159	982.571234708	983.578511189429	1	4	1.5.5.18.2	4.25					3954.828										0	0.01	0	0	0	40.65	1341.93	11.23	0	56.09	0	0
1	20.25	20.25	8.33149179816246	2.93922647833824	2.69613265991211	IPI:IPI00420096.4	Gene_Symbol=PLEC1 plectin 1 isoform 3	0	auto - low confidence	0	0	LGFHLPLEVAYQR	iTRAQ8plex@N-term; Deamidated(Q)@12; Deamidated(R)@13		-0.0360757634043694	1847.97265625	1848.98	1848.008838566	1849.01611504743	1	5	1.3.5.122.1	30.25	1.113261	0.9747062	0.7583093	1.016162	0.9592257	0.9846554	0.9908032	0.999037	0.8590063	1.575342	0.9196075	0.9888964	0.9277816	1.050629	1678.15	15.11	4447.05	16.6	3186.62	15.01	4069.87	16.22	3634.03	15.73	1216.09	15.72
1	20.25	20.25	8.33149179816246	2.93922647833824	2.69613265991211	IPI:IPI00420096.4	Gene_Symbol=PLEC1 plectin 1 isoform 3	0	auto - low confidence	0	0	LKAEATEAARQR	iTRAQ8plex@N-term; iTRAQ8plex(K)@2	missed K-A@2; missed R-Q@10	0.0447513945400715	1951.18713378906	1952.194	1951.142430132	1952.14970661343	1	3	1.4.5.117.2	29	0.604558	3.896011	0.7106023	3.938049	0.6505253	4.06194	6.843865	3.456277	3.411858	3.595523	0.6309376	4.039177	1.486412	3.704474	432.96	14.94	623.06	11.27	770.42	14.62	712.1	15.26	6476.19	12.75	1246.17	12.59
1	20.25	20.25	8.33149179816246	2.93922647833824	2.69613265991211	IPI:IPI00420096.4	Gene_Symbol=PLEC1 plectin 1 isoform 3	1	auto	0	99.0000009536743	LQEAGILSAEELQR	iTRAQ8plex@N-term		0.0313108190894127	1860.05725097656	1861.065	1860.025945194	1861.03322167543	1	19	1.2.11.105.1	26	1.631074	0.6409604	0.708366	0.7139992	1.028584	0.6641728	1.174924	0.6649321	1.335435	0.8271439	0.622883	0.7387004	0.5694594	0.8975133	2839.75	17.72	11025.49	16.15	5037.22	17.48	7384.97	16.8	7292.23	16.75	3199.2	17.37
1	20.25	20.25	8.33149179816246	2.93922647833824	2.69613265991211	IPI:IPI00420096.4	Gene_Symbol=PLEC1 plectin 1 isoform 3	0	auto - low confidence	0	0	LQNVQIALDYLR	iTRAQ8plex@N-term; Deamidated(Q)@2; Deamidated(N)@3; Deamidated(Q)@5; Oxidation(D)@9		0.0617357231676579	1768.01782226563	1769.025	1767.956134278	1768.96341075943	1	5	1.5.5.124.3	30.75	0.3866395	0.667706	0.1468015	1.404729	0.129097	1.612342	0.05699618	3.132139	0.3564087	1.693162	0.08916163	1.922785	0.1916268	1.666956	3619.71	16.1	3331.38	16.59	1330.63	17.73	1181.46	18.31	450.91	13.98	1088.33	17.78
1	20.25	20.25	8.33149179816246	2.93922647833824	2.69613265991211	IPI:IPI00420096.4	Gene_Symbol=PLEC1 plectin 1 isoform 3	0	auto - low confidence	0	0	LQNVQIALDYLR	iTRAQ8plex@N-term; Deamidated(Q)@2; Deamidated(N)@3; Deamidated(Q)@5; Oxidation(D)@9		0.0434251762926579	1767.99951171875	1769.007	1767.956134278	1768.96341075943	1	5	1.5.11.123.3	30.5	0.3696511	0.7443933	0.1507314	1.526671	0.2281271	0.9905983	0.09325567	2.265936	0.3913109	1.595724	0.1707116	1.193257	0.154582	2.153744	3073.75	14.38	2704.61	15.66	1160.18	16.86	1772.86	15.48	626.49	13.89	1014.68	15.48
1	20.25	20.25	8.33149179816246	2.93922647833824	2.69613265991211	IPI:IPI00420096.4	Gene_Symbol=PLEC1 plectin 1 isoform 3	0	auto - low confidence	0	0	LREAIAELER	iTRAQ8plex@N-term; Deamidated(R)@2; Deamidated(R)@10	missed R-E@2	-0.0736578106880188	1504.76672363281	1505.774	1504.840376244	1505.84765272543	1	9	1.1.5.106.1	10.5	1.660499	0.3009201	0.784088	0.3339451	0.3735518	0.4682411	0.3636748	0.5018898	0.3657413	1.037093	0.1885186	0.7265102	0.1573083	1.266248	4498.79	13.06	17781.91	14.09	8833.11	14.58	4248.89	15.61	3575.85	14.64	1388.06	13.82
1	20.25	20.25	8.33149179816246	2.93922647833824	2.69613265991211	IPI:IPI00420096.4	Gene_Symbol=PLEC1 plectin 1 isoform 3	0	auto - low confidence	0	0	LSYTQLLR	iTRAQ8plex@N-term; Oxidation(Y)@3; Deamidated(Q)@5		0.0306221526116133	1313.78039550781	1314.788	1313.749770318	1314.75704679943	1	8	1.3.11.128.5	31.75	0.9603165	0.8709223	0.2810642	1.578132	0.3111281	1.380442	0.4633105	1.263728	0.7108418	1.594539	0.7724206	0.9250801	0.8030874	1.050813	1564.53	12.49	3576.37	12.45	1101.14	14.99	1230.7	13.86	1584.26	15.52	938.2	12.95
1	20.25	20.25	8.33149179816246	2.93922647833824	2.69613265991211	IPI:IPI00420096.4	Gene_Symbol=PLEC1 plectin 1 isoform 3	0	auto - low confidence	0	0	NQADALLQSDVR	iTRAQ8plex@N-term; Oxidation(D)@4	cleaved L-N@N-term	0.0936431363224983	1648.96228027344	1649.97	1648.868716272	1649.87599275343	1	5	1.2.11.87.4	21.5	1.259803	1.69547	1.199452	1.693623	1.916869	1.662827	1.690565	1.676956	1.485695	2.047612	1.594229	1.676525	1.761395	1.718471	888.22	14.53	2663.59	11.87	2667.82	11.7	4304.69	12.84	3281.88	12.11	1113.24	13.71
1	20.25	20.25	8.33149179816246	2.93922647833824	2.69613265991211	IPI:IPI00420096.4	Gene_Symbol=PLEC1 plectin 1 isoform 3	0	auto - low confidence	0	0	PDTPGRVPLDEALQR	iTRAQ8plex@N-term	cleaved E-P@N-term; missed R-V@6	-0.0170083679258823	1967.05725097656	1968.065	1967.074292384	1968.08156886543	1	4	1.3.11.84.5	20.75	1.166221	1.876774	1.400413	1.835772	1.78175	1.79519	1.485476	1.832547	1.220232	2.702713	1.5624	1.83352	1.43872	1.931334	962.16	16.78	2670.99	18.52	3374.09	19.34	4334.34	18.45	3123.8	17.58	990.44	20.45
1	20.25	20.25	8.33149179816246	2.93922647833824	2.69613265991211	IPI:IPI00420096.4	Gene_Symbol=PLEC1 plectin 1 isoform 3	0	auto - low confidence	0	0	QEELQQLEQQR	iTRAQ8plex@N-term		0.0713488906621933	1731.97717285156	1732.984	1731.905830062	1732.91310654343	1	5	1.2.11.71.3	17.5	1.107136	0.9690834	0.9244075	0.9783599	0.6199655	1.101267	1.678971	0.9471042	1.065962	1.520583	0.7619743	1.039292	0.8735564	1.156401	1515.93	13.82	3995.07	13.13	3509.1	12.46	2376.16	14.68	5562.79	14.28	1363.2	16.59
1	20.25	20.25	8.33149179816246	2.93922647833824	2.69613265991211	IPI:IPI00420096.4	Gene_Symbol=PLEC1 plectin 1 isoform 3	1	auto	0	99.0000009536743	QEELYSELQAR	iTRAQ8plex@N-term		0.0561358071863651	1668.91870117188	1669.926	1668.862568252	1669.86984473343	1	12	1.2.11.78.4	19.25	1.026858	0.601531	0.7691951	0.6250778	0.9686851	0.6063953	0.8793106	0.6493714	0.9453693	1.071911	0.5945103	0.6738653	0.5189182	0.9725405	2363.51	13.15	5777.13	13.21	4552.47	12.97	5788.54	13.96	4542.24	15.21	1884.94	17.27
1	20.25	20.25	8.33149179816246	2.93922647833824	2.69613265991211	IPI:IPI00420096.4	Gene_Symbol=PLEC1 plectin 1 isoform 3	0	auto - low confidence	0	0	QLAEGTAQQRL	iTRAQ8plex@N-term; Deamidated(Q)@1; Deamidated(Q)@9	cleaved L-A@C-term; missed R-L@10	0.0504286848008633	1519.865234375	1520.873	1519.814889778	1520.82216625943	1	6	1.2.5.143.2	35.5	1.290455	3.690767	0.6262135	3.998324	0.5576992	4.176883	0.6186621	4.14655	0.5336095	9.659134	1.922572	3.565933	0.7934274	4.175335	380.58	13.34	1169.05	13.51	596.79	11.48	536.63	12.19	514.6	11.4	171.32	15.42
1	20.25	20.25	8.33149179816246	2.93922647833824	2.69613265991211	IPI:IPI00420096.4	Gene_Symbol=PLEC1 plectin 1 isoform 3	0	auto - low confidence	0	0	QLAEGTAQQRL	iTRAQ8plex@N-term; Deamidated(Q)@1; Deamidated(Q)@9	cleaved L-A@C-term; missed R-L@10	0.102430440485477	1519.91723632813	1520.925	1519.814889778	1520.82216625943	1	6	1.2.11.142.2	35.25	1.252094	2.127308	0.715192	2.324921	0.7343743	2.277022	0.6997645	2.316192	1.119299	2.895426	2.275501	2.031431	1.407627	2.165886	632.05	12.68	1883.79	13.33	1131.95	13.3	1173.54	12.64	966.66	11.19	596.81	12.46
1	20.25	20.25	8.33149179816246	2.93922647833824	2.69613265991211	IPI:IPI00420096.4	Gene_Symbol=PLEC1 plectin 1 isoform 3	0	auto - low confidence	0	0	QRALQALEELR	Carbamyl@N-term; Oxidation(R)@2; Deamidated(Q)@5	missed R-A@2	-0.0438713356852531	1385.68237304688	1386.69	1385.726291378	1386.73356785943	1	8	1.3.5.110.2	27.25	0.5350491	2.337001	1.88402	2.033145	0.8768927	2.135534	1.608942	2.057883	0.8111997	3.244428	1.47969	2.060278	1.416136	2.132113	1229.58	24.64	1566.01	18.83	5800.9	19.92	2726.04	20.12	4323.82	20.24	841.44	21.47
1	20.25	20.25	8.33149179816246	2.93922647833824	2.69613265991211	IPI:IPI00420096.4	Gene_Symbol=PLEC1 plectin 1 isoform 3	0	auto - low confidence	0	0	QRALQALEELR	iTRAQ8plex@N-term	missed R-A@2	0.074747160077095	1630.02160644531	1631.029	1629.946907026	1630.95418350743	1	3	1.5.5.124.9	30.75	0.2499062	2.964503	0.1679889	3.317645	0.1529688	3.476183	0		0		0.1332903	4.075798	0		1298.69	15.63	772.55	20.93	546.31	16.89	502.27	16.38	0	20.94	0	25.11
1	20.25	20.25	8.33149179816246	2.93922647833824	2.69613265991211	IPI:IPI00420096.4	Gene_Symbol=PLEC1 plectin 1 isoform 3	1	auto	0	99.0000009536743	QVEEEILALK	iTRAQ8plex@N-term; iTRAQ8plex(K)@10		0.0116093875840306	1779.07189941406	1780.079	1779.060323176	1780.06759965743	1	15	1.3.5.113.6	28	1.29101	1.588172	0.5496913	1.775214	0.6727968	1.728097	0.9287511	1.659297	0.924551	2.313036	0.6009089	1.834423	0.4885006	2.327921	963.62	14.87	2961.28	11.12	1326.41	11.64	1639.15	12.75	1956.03	11.93	751.58	12.95
1	20.25	20.25	8.33149179816246	2.93922647833824	2.69613265991211	IPI:IPI00420096.4	Gene_Symbol=PLEC1 plectin 1 isoform 3	1	auto	0	99.0000009536743	RDDGTGQLLLPLSDAR	iTRAQ8plex@N-term	missed R-D@1	-0.0193188935518265	2030.0869140625	2031.094	2030.106320794	2031.11359727543	1	11	1.2.5.93.2	23	1.190934	1.676533	0.8933349	1.776849	0.9043983	1.772322	1.089193	1.717348	1.396729	2.133553	0.8093826	1.762816	0.7017255	1.937679	1106.59	17.64	3137.03	16.29	2475.45	19.43	2530.32	19.6	2634.28	16.83	1303.88	18.49
1	20.25	20.25	8.33149179816246	2.93922647833824	2.69613265991211	IPI:IPI00420096.4	Gene_Symbol=PLEC1 plectin 1 isoform 3	0	auto - low confidence	0	0	RREAEERVQK	iTRAQ8plex@N-term; Deamidated(R)@2; iTRAQ8plex(K)@10	missed R-R@1; missed R-E@2; missed R-V@7	-0.0813969448208809	1909.01403808594	1910.021	1909.09547994	1910.10275642143	1	8	1.1.5.81.1	8	4200.61		3993.038				4574.949		11852.72		4137.534		6238.659		0	5	493.83	11.49	785.61	13.46	0	158.78	23005.76	13.02	6639.37	14.3
1	20.25	20.25	8.33149179816246	2.93922647833824	2.69613265991211	IPI:IPI00420096.4	Gene_Symbol=PLEC1 plectin 1 isoform 3	0	auto - low confidence	0	0	RREAEERVQK	iTRAQ8plex@N-term; iTRAQ8plex(K)@10	missed R-R@1; missed R-E@2; missed R-V@7	-0.0302509758621454	1908.08117675781	1909.089	1908.111464362	1909.11874084343	1	6	1.1.11.80.2	7.9000001	1.320935	5.493595	1.897986	5.359539	0.5443109	6.876577	45.84385	5.197279	37.90564	5.201089	1.36161	5.437454	1.067459	6.046501	275.93	14.34	867.61	15.45	1311.43	17.18	379.73	17.1	27647.15	15.65	8823.51	18.26
1	20.25	20.25	8.33149179816246	2.93922647833824	2.69613265991211	IPI:IPI00420096.4	Gene_Symbol=PLEC1 plectin 1 isoform 3	0	auto - low confidence	0	0	RREAEERVQK	iTRAQ8plex@N-term; Deamidated(R)@2; iTRAQ8plex(K)@10	missed R-R@1; missed R-E@2; missed R-V@7	-0.0101072452962399	1909.08532714844	1910.093	1909.09547994	1910.10275642143	1	8	1.1.11.81.1	8	4200.61		3993.038		3954.828		4574.949		11852.72		4137.534		6238.659		0	5.54	547.8	15.1	926.01	13.47	170.96	12.03	25026	13.68	6652.3	14.38
1	20.25	20.25	8.33149179816246	2.93922647833824	2.69613265991211	IPI:IPI00420096.4	Gene_Symbol=PLEC1 plectin 1 isoform 3	0	auto - low confidence	0	0	RTGSR	iTRAQ8plex@N-term	cleaved S-R@N-term; missed R-T@1	0.134234264492989	879.653564453125	880.6608	879.51931689	880.526593371429	1	3	1.5.5.48.5	11.75					3954.828										0	0	0	0	0	14.72	486	12.4	0	20.31	0	0
1	20.25	20.25	8.33149179816246	2.93922647833824	2.69613265991211	IPI:IPI00420096.4	Gene_Symbol=PLEC1 plectin 1 isoform 3	0	auto - low confidence	0	0	RTGSR	iTRAQ8plex@N-term	cleaved S-R@N-term; missed R-T@1	0.130816295742989	879.650146484375	880.6574	879.51931689	880.526593371429	1	3	1.5.11.48.4	11.75	4200.61				3954.828										0	3	296.41	17.49	0	47.75	957.88	20.34	0	40.02	0	0
1	20.25	20.25	8.33149179816246	2.93922647833824	2.69613265991211	IPI:IPI00420096.4	Gene_Symbol=PLEC1 plectin 1 isoform 3	0	auto - low confidence	0	0	SATVTR	iTRAQ8plex@N-term		0.00113730481825769	937.551086425781	938.5583	937.549948302	938.557224783429	1	3	1.3.11.21.1	5	4200.61				3954.828										0	6.42	634.42	15.92	0	84.09	1451.31	13.69	0	60.62	0	0
1	20.25	20.25	8.33149179816246	2.93922647833824	2.69613265991211	IPI:IPI00420096.4	Gene_Symbol=PLEC1 plectin 1 isoform 3	1	auto	0	99.0000009536743	SQVMDEATALQLR	iTRAQ8plex@N-term		0.0116228638216853	1764.9462890625	1765.954	1764.934687356	1765.94196383743	1	11	1.3.5.91.5	22.5	2.857277	1.940551	1.400264	2.006033	1.671903	1.969376	2.480151	1.950639	2.436449	2.170397	1.71369	1.977262	1.544471	2.082105	732.88	14.07	4984.59	14.1	2569.78	14.95	3097.94	13.6	3972.66	13.72	1506.36	15.25
1	20.25	20.25	8.33149179816246	2.93922647833824	2.69613265991211	IPI:IPI00420096.4	Gene_Symbol=PLEC1 plectin 1 isoform 3	0	auto - low confidence	0	0	SQVMDEATALQLR	iTRAQ8plex@N-term; Deamidated(Q)@2		0.0734975561499596	1765.9921875	1767	1765.918702934	1766.92597941543	1	5	1.3.11.95.4	23.5	1.062955	1.257315	0.7470161	1.308909	0.8701192	1.30073	0.9164044	1.385881	1.835605	1.412914	2.137469	1.19222	1.859995	1.224052	1106.57	12.97	2799.87	12.74	2069.96	12.06	2434.37	13.73	2216.34	16.39	1713.55	13.52
1	20.25	20.25	8.33149179816246	2.93922647833824	2.69613265991211	IPI:IPI00420096.4	Gene_Symbol=PLEC1 plectin 1 isoform 3	0	auto - low confidence	0	0	SVRDVAEVDTVR	iTRAQ8plex@N-term; Phospho(T)@10	missed R-D@3	-0.0197158083319664	1728.85168457031	1729.859	1728.871432172	1729.87870865343	1	5	1.1.5.92.2	9.1000004	0.8898559	2.092978	0.7988124	2.213269	0.6356937	2.266855	0.4544666	2.722652	1.584594	2.333538	2.769141	1.788208	2.274733	1.872015	607.27	10.7	1286.31	14.53	1214.73	16.27	976.02	13.92	603.19	12.52	811.78	12.42
1	20.25	20.25	8.33149179816246	2.93922647833824	2.69613265991211	IPI:IPI00420096.4	Gene_Symbol=PLEC1 plectin 1 isoform 3	0	auto - low confidence	0	0	SVRDVAEVDTVR	iTRAQ8plex@N-term; Phospho(T)@10	missed R-D@3	0.0392446741461754	1728.91064453125	1729.918	1728.871432172	1729.87870865343	1	4	1.1.11.92.2	9.1000004	0.7033714	2.579042	0.598888	2.57516	0.7009957	2.506813	0.5701403	2.772246	0.9584007	3.136221	2.271367	2.115989	1.494983	2.266068	610.53	12.68	1022.2	15.63	915.6	13.94	1082.06	15.19	760.78	13.97	493.62	11.6
1	20.25	20.25	8.33149179816246	2.93922647833824	2.69613265991211	IPI:IPI00420096.4	Gene_Symbol=PLEC1 plectin 1 isoform 3	0	auto - low confidence	0	0	SVRDVAEVDTVR	iTRAQ8plex@N-term	missed R-D@3	0.00867382809519768	1648.91369628906	1649.921	1648.90510178	1649.91237826143	1	6	1.2.5.87.4	21.5	1.360572	1.223239	1.259794	1.232625	2.531741	1.194288	1.945161	1.214309	1.628735	1.445547	1.752592	1.206596	1.943725	1.228636	1224.87	14.46	3966.94	12.71	3864.05	13.7	7840.4	14.17	5207.34	14.81	1682.98	14.04
1	20.25	20.25	8.33149179816246	2.93922647833824	2.69613265991211	IPI:IPI00420096.4	Gene_Symbol=PLEC1 plectin 1 isoform 3	0	auto - low confidence	0	0	SVRDVAEVDTVR	iTRAQ8plex@N-term	missed R-D@3	0.0572576262056828	1648.96228027344	1649.97	1648.90510178	1649.91237826143	1	4	1.2.11.87.4	21.5	1.259803	1.69547	1.199452	1.693623	1.916869	1.662827	1.690565	1.676956	1.485695	2.047612	1.594229	1.676525	1.761395	1.718471	888.22	14.53	2663.59	11.87	2667.82	11.7	4304.69	12.84	3281.88	12.11	1113.24	13.71
1	20.25	20.25	8.33149179816246	2.93922647833824	2.69613265991211	IPI:IPI00420096.4	Gene_Symbol=PLEC1 plectin 1 isoform 3	0	auto - low confidence	0	0	WVNKHLIKAQR	No iTRAQ8plex@N-term; Deamidated(N)@3; iTRAQ8plex(K)@4; iTRAQ8plex(K)@8	missed K-H@4; missed K-A@8	0.13505245745182	2001.3447265625	2002.352	2001.209721844	2002.21699832543	1	6	1.4.11.73.2	18	1.195706	1.112303	0.717974	1.27032	1.343185	1.087481	0.8525057	1.207368	0.6159971	2.748166	1.071815	1.119857	0.7772879	1.383622	1390.05	14.48	3956.39	15.43	2499.15	18.17	4720.58	14.74	2589.99	15.81	722.35	18.37
2	18.92	18.92	28.0092597007751	20.833332836628	19.4444447755814	IPI:IPI00450768.7	Gene_Symbol=KRT17 Keratin, type I cytoskeletal 17	1	auto	2	99.0000009536743	ASLEGNLAETENR	iTRAQ8plex@N-term		0.0149444667622447	1706.88903808594	1707.896	1706.874195576	1707.88147205743	1	24	1.2.5.61.1	15	0.8846395	1.68909	0.8898925	1.701193	0.1622468	4.19809	32.76694	1.581628	5.813031	1.604991	0.5675346	2.169721	0.3146279	2.807546	1022.43	16.17	2153	12.77	2278.37	14.28	419.41	16.31	73221.71	13.12	5013.89	13.71
2	18.92	18.92	28.0092597007751	20.833332836628	19.4444447755814	IPI:IPI00450768.7	Gene_Symbol=KRT17 Keratin, type I cytoskeletal 17	1	auto	2	99.0000009536743	DAEDWFFSK	iTRAQ8plex@N-term; iTRAQ8plex(K)@9		-0.0297306776046753	1751.86828613281	1752.876	1751.898008874	1752.90528535543	1	9	1.1.5.122.3	12.1	0.6537175	6.175746	0.4730434	6.611334	0.2087168	9.414368	9.31385	5.559899	1.845792	6.048769	0.5047922	7.418119	0.5767284	7.598804	427.63	23.76	665.43	17.94	506.55	18.15	225.66	17.15	8704.98	17.64	665.87	15.92
2	18.92	18.92	28.0092597007751	20.833332836628	19.4444447755814	IPI:IPI00450768.7	Gene_Symbol=KRT17 Keratin, type I cytoskeletal 17	0	auto - shared MS/MS	2	99.0000009536743	ILLQIDNAR	iTRAQ8plex@N-term; Deamidated(N)@7	cleaved N-I@N-term	-0.0338977910578251	1359.76892089844	1360.776	1359.80286853	1360.81014501143	1	10	1.1.5.89.2	8.8000002	4200.61		3993.038		3954.828		4574.949		11852.72		4137.534		6238.659		0	6.26	618.21	16.44	399.64	18.83	481.71	16.78	5004.12	15.81	528.84	15.7
2	18.92	18.92	28.0092597007751	20.833332836628	19.4444447755814	IPI:IPI00450768.7	Gene_Symbol=KRT17 Keratin, type I cytoskeletal 17	0	auto - shared MS/MS	2	99.0000009536743	LAADDFR	iTRAQ8plex@N-term		-0.00808836985379457	1110.58947753906	1111.597	1110.597626776	1111.60490325743	1	12	1.2.5.65.1	16	1.217523	0.2285406	0.8571793	0.2402287	0.4682648	0.3007286	6.192044	0.2174472	2.730642	0.2361696	0.3311687	0.3359075	0.1611519	1.028248	8204.82	17.8	23778.83	17.09	17611.4	18.17	9713.81	20.23	111038.5	16.39	18900.46	17.64
2	18.92	18.92	28.0092597007751	20.833332836628	19.4444447755814	IPI:IPI00450768.7	Gene_Symbol=KRT17 Keratin, type I cytoskeletal 17	0	auto - shared MS/MS	2	99.0000009536743	LEQEIATYR	iTRAQ8plex@N-term		0.160133823752403	1425.93713378906	1426.944	1425.777047706	1426.78432418743	1	16	1.4.5.82.1	20.25	1.273196	1.146336	0.8266065	1.201033	0.409441	1.552089	10.55632	1.096391	4.810935	1.124532	0.4820758	1.453302	0.3781054	2.052222	1364.57	14.95	4135.57	13.95	2824.54	13.9	1412.59	15.53	31483.19	13.25	5538.14	14.04
2	18.92	18.92	28.0092597007751	20.833332836628	19.4444447755814	IPI:IPI00450768.7	Gene_Symbol=KRT17 Keratin, type I cytoskeletal 17	1	auto	2	99.0000009536743	LSVEADINGLR	iTRAQ8plex@N-term		0.0564734973013401	1489.89709472656	1490.904	1489.840710602	1490.84798708343	1	20	1.3.11.87.2	21.5	1.141877	0.6621187	0.7933732	0.69686	0.3650391	0.953794	18.22617	0.6258385	4.205125	0.6417902	0.4364967	0.8390307	0.365831	1.070338	3491.98	21.85	9491.51	20.55	6937.49	21.28	3222.85	23.2	139103.3	16.97	12387.66	17.68
2	18.92	18.92	28.0092597007751	20.833332836628	19.4444447755814	IPI:IPI00450768.7	Gene_Symbol=KRT17 Keratin, type I cytoskeletal 17	1	auto	2	99.0000009536743	TIVEEVQDGK	iTRAQ8plex@N-term; iTRAQ8plex(K)@10		0.00815276429057121	1724.98510742188	1725.992	1724.976987476	1725.98426395743	1	18	1.2.5.69.3	17	1.473538	1.781225	1.585931	1.743824	0.3784979	2.957619	32.74264	1.660259	6.36004	1.711035	1.091923	1.815534	0.9526106	2.159727	596.38	9.9	2091.84	13.51	2368.43	12.65	570.71	13.97	42678.3	12.14	3199.79	13.27
2	18.92	18.92	28.0092597007751	20.833332836628	19.4444447755814	IPI:IPI00450768.7	Gene_Symbol=KRT17 Keratin, type I cytoskeletal 17	0	auto - shared MS/MS	2	99.0000009536743	VLDELTLAR	iTRAQ8plex@N-term		0.0174495130777359	1332.80932617188	1333.817	1332.791969488	1333.79924596943	1	16	1.3.11.104.1	25.75	1.450692	0.1850174	0.7391052	0.2035578	0.4155111	0.2533823	9.6179	0.1787245	4.840819	0.1832041	0.4869381	0.2421362	0.1439653	0.7118648	29369.4	52.42	101417.9	49.42	54356.87	53.2	30853.66	55.49	617370.3	57.09	119936.8	49.55
2	18.92	18.92	28.0092597007751	20.833332836628	19.4444447755814	IPI:IPI00450768.7	Gene_Symbol=KRT17 Keratin, type I cytoskeletal 17	1	auto	1.69897043704987	98.0000019073486	SEISELR	iTRAQ8plex@N-term		0.129923760890961	1136.76428222656	1137.772	1136.634406208	1137.64168268943	1	12	1.4.5.57.1	14	1.384572	3.551182	1.555261	3.556225	0.5607097	4.40782	41.5924	3.41855	15.75807	3.429498	0.504387	4.136441	0		436.76	14.93	1439.47	13.85	1700.98	16.68	619.17	17.23	39703.35	14.57	5806.1	16.04
2	18.92	18.92	28.0092597007751	20.833332836628	19.4444447755814	IPI:IPI00450768.7	Gene_Symbol=KRT17 Keratin, type I cytoskeletal 17	0	auto - shared MS/MS	1.22184872627258	93.9999997615814	ILNEMR	iTRAQ8plex@N-term; Deamidated(N)@3		0.00405006436631083	1079.59924316406	1080.607	1079.595183942	1080.60246042343	1	10	1.3.5.78.3	19.25	4200.61		3993.038		3954.828		4574.949		11852.72		4137.534				0	6.96	687.64	15.3	896.11	17.62	578.66	14.51	12644.38	13.67	2108	13.67
2	18.92	18.92	28.0092597007751	20.833332836628	19.4444447755814	IPI:IPI00450768.7	Gene_Symbol=KRT17 Keratin, type I cytoskeletal 17	0	auto - low confidence	0	0	ALEEANTELEVKIR	iTRAQ8plex@N-term; iTRAQ8plex(K)@12	missed K-I@12	0.0255336686968803	2222.29858398438	2223.306	2222.273169514	2223.28044599543	1	4	1.3.11.163.1	40.5	0.8607019	2.799197	2.557813	2.417268	2.424302	2.415147	1.16392	2.561925	0.6826011	4.657218	1.750367	2.460006	0.6745741	3.31311	523.7	12.5	1072.95	15.69	3354.32	12.82	3209.95	11.83	1332.22	12.4	301.57	12.06
2	18.92	18.92	28.0092597007751	20.833332836628	19.4444447755814	IPI:IPI00450768.7	Gene_Symbol=KRT17 Keratin, type I cytoskeletal 17	1	auto	0	99.0000009536743	ASLEGNLAETENR	iTRAQ8plex@N-term		0.054373025894165	1706.92846679688	1707.936	1706.874195576	1707.88147205743	1	23	1.2.11.62.1	15.25	0.887431	2.099653	0.8513967	2.065769	0.1957091	3.869257	24.45289	1.902578	4.763183	1.938262	0.4084084	2.611844	0.483265	2.92767	867.34	16.5	1832.18	16.28	1849.16	14.89	429.17	14.46	46354.3	13.11	3485.18	12.94
2	18.92	18.92	28.0092597007751	20.833332836628	19.4444447755814	IPI:IPI00450768.7	Gene_Symbol=KRT17 Keratin, type I cytoskeletal 17	1	auto	0	99.0000009536743	DAEDWFFSK	iTRAQ8plex@N-term; iTRAQ8plex(K)@9		0.0529116578400135	1751.95092773438	1752.958	1751.898008874	1752.90528535543	1	10	1.1.11.121.2	12	0.9660376	4.501568	0.8480307	4.513443	0.4698092	5.314806	12.92908	4.070673	3.03842	4.464678	0.630194	5.122851	0		381.27	15.51	876.74	16.9	809.65	15.83	452.88	15.49	10773.84	15.94	977.28	17.98
2	18.92	18.92	28.0092597007751	20.833332836628	19.4444447755814	IPI:IPI00450768.7	Gene_Symbol=KRT17 Keratin, type I cytoskeletal 17	0	auto - low confidence	0	0	DAEDWFFSK	iTRAQ8plex@N-term; iTRAQ8plex(K)@9		-0.0484693199396133	1751.84948730469	1752.857	1751.898008874	1752.90528535543	1	6	1.2.5.99.5	24.5	1.192988	2.02115	1.266658	2.014445	1.429226	1.981723	1.596488	1.993809	1.121386	2.782465	1.414406	1.993038	1.310747	2.132913	714.7	13.74	2029.57	12.66	2266.92	13.64	2582.58	12.42	2493.79	13.18	676.11	13.6
2	18.92	18.92	28.0092597007751	20.833332836628	19.4444447755814	IPI:IPI00450768.7	Gene_Symbol=KRT17 Keratin, type I cytoskeletal 17	0	auto - low confidence	0	0	DAEDWFFSK	iTRAQ8plex@N-term; iTRAQ8plex(K)@9		0.0151290707290173	1751.9130859375	1752.92	1751.898008874	1752.90528535543	1	6	1.2.11.98.4	24.25	1.047649	0.9177996	0.9923973	0.9170742	0.9621562	0.9165624	1.162702	0.9110268	0.6813838	1.823741	1.142399	0.9065108	0.8723593	1.068671	1407.28	11.97	3509.46	12.1	3497.19	11.99	3423.38	11.69	3576.18	11.67	808.93	13.05
2	18.92	18.92	28.0092597007751	20.833332836628	19.4444447755814	IPI:IPI00450768.7	Gene_Symbol=KRT17 Keratin, type I cytoskeletal 17	0	auto - shared MS/MS	0	99.0000009536743	ILLQIDNAR	iTRAQ8plex@N-term; Deamidated(N)@7	cleaved N-I@N-term	0.0182266961783171	1359.82104492188	1360.828	1359.80286853	1360.81014501143	1	11	1.1.11.88.2	8.6999998	0.6112757	3.187186	0.6233636	3.211474	0.3467249	3.724217	7.717133	2.716853	1.483684	3.130104	0.3010747	3.777916	0.2362898	6.212192	627.52	17.03	913.08	15.26	979.54	16.82	550.1	14.03	10584.1	13.5	785.43	12.25
2	18.92	18.92	28.0092597007751	20.833332836628	19.4444447755814	IPI:IPI00450768.7	Gene_Symbol=KRT17 Keratin, type I cytoskeletal 17	0	auto - shared MS/MS	0	5.00000007450581	ILNEMR	iTRAQ8plex@N-term; Deamidated(N)@3		0.0483612567186356	1079.6435546875	1080.651	1079.595183942	1080.60246042343	1	6	1.3.11.77.10	19	4200.61		3993.038		3954.828		4574.949		11852.72						0	2.05	203	11.29	399.12	13.92	419.66	13.8	5994.32	11.71	992.49	13.53
2	18.92	18.92	28.0092597007751	20.833332836628	19.4444447755814	IPI:IPI00450768.7	Gene_Symbol=KRT17 Keratin, type I cytoskeletal 17	0	auto - low confidence	0	0	ILTATVDNANI	iTRAQ8plex@N-term; Deamidated(N)@10	cleaved I-L@C-term	0.015298530459404	1448.81823730469	1449.826	1448.802928096	1449.81020457743	1	10	1.2.5.75.1	18.5	0.3769892	1.941742	0.9523	1.393702	0.294841	2.254935	30.71325	1.286073	13.38139	1.290235	0.3524104	2.184411	0.4620887	2.472695	1276.08	16.41	1145.12	16.66	3043.02	16.35	951.25	17.62	85659.2	13.94	14405.15	15.1
2	18.92	18.92	28.0092597007751	20.833332836628	19.4444447755814	IPI:IPI00450768.7	Gene_Symbol=KRT17 Keratin, type I cytoskeletal 17	0	auto - low confidence	0	0	ILTATVDNANI	iTRAQ8plex@N-term; Deamidated(N)@10	cleaved I-L@C-term	0.0604643747210503	1448.86340332031	1449.871	1448.802928096	1449.81020457743	1	9	1.2.11.74.1	18.25	0.4453663	2.591715	0.8696572	2.226804	0.1650173	4.61411	25.58242	2.123365	11.75552	2.128149	0.4723655	2.516238	0.4604635	2.985246	965.98	20.51	1024.07	15.22	2103.63	14.12	403.02	16.51	54010.73	12.82	9579.63	13.85
2	18.92	18.92	28.0092597007751	20.833332836628	19.4444447755814	IPI:IPI00450768.7	Gene_Symbol=KRT17 Keratin, type I cytoskeletal 17	0	auto - shared MS/MS	0	99.0000009536743	LAADDFR	iTRAQ8plex@N-term		0.0290208626538515	1110.62658691406	1111.634	1110.597626776	1111.60490325743	1	12	1.2.11.65.1	16	1.248172	0.3536727	0.8966721	0.370649	0.4677852	0.4651599	6.404593	0.3362799	2.756362	0.3645031	0.3399047	0.5150627	0.1486566	1.694685	4280.13	14.36	12716.73	14.23	9610.45	15.14	5062.12	16.31	59912.7	13.68	9952.49	14.18
2	18.92	18.92	28.0092597007751	20.833332836628	19.4444447755814	IPI:IPI00450768.7	Gene_Symbol=KRT17 Keratin, type I cytoskeletal 17	0	auto - shared MS/MS	0	9.00000035762787	LAADDFR	iTRAQ8plex@N-term; Cation:K(D)@5; Oxidation(F)@6		-0.0379482917487621	1164.51037597656	1165.518	1164.548423264	1165.55569974543	1	9	1.2.5.65.2	16	0.9434826	4.110053	0.8866459	4.239972	0.7141083	4.769531	4.491193	3.740093	1.812001	4.57261	0.4094654	6.043025	0.7169799	4.946233	311.59	11.57	699.78	12.33	691.81	14.16	562.57	16.84	3058.55	13.69	476.3	12.71
2	18.92	18.92	28.0092597007751	20.833332836628	19.4444447755814	IPI:IPI00450768.7	Gene_Symbol=KRT17 Keratin, type I cytoskeletal 17	1	auto	0	99.0000009536743	LSVEADINGLR	iTRAQ8plex@N-term; Dehydrated(D)@6; Deamidated(N)@8		-0.0185287110507488	1472.79553222656	1473.803	1472.814161496	1473.82143797743	1	12	1.3.5.99.1	24.5	1.022887	1.714936	1.202317	1.694559	0.4190821	2.095828	35.21224	1.626278	6.918863	1.640601	0.8120149	1.875626	0.467485	2.426046	1251.38	20.35	3046.92	16.59	3767.57	17.95	1325.92	17.53	96305.98	14.86	7304.03	15.84
2	18.92	18.92	28.0092597007751	20.833332836628	19.4444447755814	IPI:IPI00450768.7	Gene_Symbol=KRT17 Keratin, type I cytoskeletal 17	1	auto	0	99.0000009536743	LSVEADINGLR	iTRAQ8plex@N-term; Dehydrated(D)@6; Deamidated(N)@8		0.0235852170735598	1472.83764648438	1473.845	1472.814161496	1473.82143797743	1	12	1.3.11.98.2	24.25	0.9608265	1.25608	1.010879	1.261887	0.3301537	1.777024	27.88429	1.202542	5.48717	1.217411	0.7432677	1.335001	0.3802077	1.889977	1822.09	21.91	4167.34	15.13	4612.35	17.65	1520.95	19.9	111045.2	15.05	8434.45	16.04
2	18.92	18.92	28.0092597007751	20.833332836628	19.4444447755814	IPI:IPI00450768.7	Gene_Symbol=KRT17 Keratin, type I cytoskeletal 17	0	auto - low confidence	0	0	LSVEADINGLR	iTRAQ8plex@N-term; Deamidated(N)@8		-0.0389668717980385	1490.78576660156	1491.793	1490.82472618	1491.83200266143	1	3	1.1.5.92.6	9.1000004	0.4683483	6.370463	0.4439588	6.24115	0.5571765	6.195129	1.778578	5.288379	0.5565815	8.431548	0.3531053	6.194796	0.3906916	7.836672	371.73	19.45	414.42	15.06	413.26	14.06	523.66	17.37	1445.01	11.1	174.54	11.54
2	18.92	18.92	28.0092597007751	20.833332836628	19.4444447755814	IPI:IPI00450768.7	Gene_Symbol=KRT17 Keratin, type I cytoskeletal 17	0	auto - low confidence	0	0	LSVEADINGLR	iTRAQ8plex@N-term; Deamidated(N)@8		0.00302568962797523	1490.82775878906	1491.835	1490.82472618	1491.83200266143	1	3	1.1.11.92.9	9.1000004	0.9806122	6.086039	0.6569998	6.341683	0.9572546	5.76932	4.081111	5.228146	1.946229	6.385506	0.8893678	6.193649	0.7718186	7.571009	214.74	11.13	501.25	15.99	353.29	12.91	519.72	13.17	1915.41	13.13	352.57	13.15
2	18.92	18.92	28.0092597007751	20.833332836628	19.4444447755814	IPI:IPI00450768.7	Gene_Symbol=KRT17 Keratin, type I cytoskeletal 17	0	auto - low confidence	0	0	SGKSEISELR	iTRAQ8plex@N-term; iTRAQ8plex(K)@3; Phospho(S)@4; Oxidation(R)@10	cleaved Q-S@N-term; missed K-S@3	-0.139886096119881	1808.8095703125	1809.817	1808.949465888	1809.95674236943	1	5	1.1.5.95.2	9.3999996	0.5103837	0.9598842	0.4246833	1.092353	0.5002896	0.9600869	0.7101772	0.9370567	0.991348	1.18074	0.499753	1.009042	0.7065775	1.031833	1658.39	12.65	2014.78	11.74	1763.62	13.79	2097.67	12.23	2574.09	14.01	1386.92	12.5
2	18.92	18.92	28.0092597007751	20.833332836628	19.4444447755814	IPI:IPI00450768.7	Gene_Symbol=KRT17 Keratin, type I cytoskeletal 17	1	auto	0	99.0000009536743	TIVEEVQDGK	iTRAQ8plex@N-term; iTRAQ8plex(K)@10		0.0636945441365242	1725.04064941406	1726.048	1724.976987476	1725.98426395743	1	18	1.2.11.67.1	16.5	1.353833	0.7826231	1.321633	0.7808493	0.1270918	2.420692	30.99545	0.7450414	6.18445	0.7593939	1.001042	0.8232672	0.6660603	0.9849002	2044.37	15.23	6588.23	15.8	6765.87	15.83	656.91	15.13	138493	14	10665.94	15.71
2	18.92	18.92	28.0092597007751	20.833332836628	19.4444447755814	IPI:IPI00450768.7	Gene_Symbol=KRT17 Keratin, type I cytoskeletal 17	0	auto - shared MS/MS	0	99.0000009536743	VLDELTLAR	iTRAQ8plex@N-term		-0.0155092151835561	1332.7763671875	1333.784	1332.791969488	1333.79924596943	1	16	1.3.5.104.1	25.75	1.328123	0.1525697	0.7022037	0.1698194	0.372454	0.2298184	9.032503	0.1463683	4.523912	0.1508152	0.4426541	0.2063363	0.1584707	0.6327258	47870.04	69.95	151337.4	66.4	84174.4	72.83	45078.08	79.96	945022.8	79.75	182690.7	68.18
2	18.92	18.92	28.0092597007751	20.833332836628	19.4444447755814	IPI:IPI00450768.7	Gene_Symbol=KRT17 Keratin, type I cytoskeletal 17	0	auto - shared MS/MS	0	99.0000009536743	VLDELTLAR	iTRAQ8plex@N-term		0.00438809068873525	1332.79626464844	1333.804	1332.791969488	1333.79924596943	1	15	1.3.5.117.4	29	0.828617	0.5209123	1.910884	0.4805466	1.038689	0.5021505	4.211259	0.47408	1.817229	0.550194	1.375384	0.4882574	1.304014	0.5127413	3504.98	16.54	6913.27	15.25	16771.54	15.22	9204.5	15.8	32260.26	14.65	5373.21	15.2
2	18.92	18.92	28.0092597007751	20.833332836628	19.4444447755814	IPI:IPI00450768.7	Gene_Symbol=KRT17 Keratin, type I cytoskeletal 17	0	auto - shared MS/MS	0	99.0000009536743	VLDELTLAR	iTRAQ8plex@N-term		0.0391778573393822	1332.8310546875	1333.838	1332.791969488	1333.79924596943	1	16	1.3.11.117.4	29	0.8456597	0.4077688	1.888831	0.3713517	1.117147	0.390474	4.463599	0.3656592	2.049305	0.4262659	1.281213	0.3819413	1.2182	0.405264	4387.82	15.96	8832.6	16.28	20753.67	15.53	12393.33	17.6	42805.97	16.04	7585.67	16.86
2	18.92	18.92	28.0092597007751	20.833332836628	19.4444447755814	IPI:IPI00450768.7	Gene_Symbol=KRT17 Keratin, type I cytoskeletal 17	0	auto - shared MS/MS	0	99.0000009536743	VLDELTLAR	iTRAQ8plex@N-term		0.132882937788963	1332.9248046875	1333.932	1332.791969488	1333.79924596943	1	14	1.4.5.105.6	26	1.108099	2.156499	0.6755553	2.567155	0.5509968	2.530617	7.996736	2.032846	3.472718	2.161907	0.4704746	2.796015	0.2515274	5.309061	655.81	13.31	1729.82	12.61	1109.41	17.44	913.6	13.81	11462.02	13.26	1921.26	14.31
2	18.92	18.92	28.0092597007751	20.833332836628	19.4444447755814	IPI:IPI00450768.7	Gene_Symbol=KRT17 Keratin, type I cytoskeletal 17	0	auto - shared MS/MS	0	25.9999990463257	VLDELTLAR	iTRAQ8plex@N-term		0.137399539351463	1332.92932128906	1333.937	1332.791969488	1333.79924596943	1	7	1.4.11.105.5	26	0.9574881	3.52107	0.5275598	4.029864	0.3961309	4.544681	5.249413	3.373796	2.358212	3.64366	0.2820401	4.60857	0		480.99	16.19	1096.26	11.33	635.42	14.08	481.73	14.71	5518.45	12.67	956.88	13.35
2	18.92	18.92	28.0092597007751	20.833332836628	19.4444447755814	IPI:IPI00450768.7	Gene_Symbol=KRT17 Keratin, type I cytoskeletal 17	0	auto - shared MS/MS	0	5.00000007450581	VLDELTLAR	iTRAQ8plex@N-term; Methyl(L)@2		-0.0293152835220099	1346.77819824219	1347.786	1346.807619552	1347.81489603343	1	8	1.3.11.104.7	25.75	0.7913055	0.9234736	0.4172582	1.202875	0.3945734	1.188756	1.962979	0.8271978	1.285951	1.125665	0.2373988	1.525451	0.168536	3.539238	1829.7	14.79	3446.42	15.39	1911.78	17.03	1825.31	15.91	7849.93	13.79	1984.92	15.55
2	18.92	18.92	28.0092597007751	20.833332836628	19.4444447755814	IPI:IPI00450768.7	Gene_Symbol=KRT17 Keratin, type I cytoskeletal 17	0	auto - shared MS/MS	0	5.00000007450581	VLDELTLAR	iTRAQ8plex@N-term; Cation:Cu[I]@C-term		0.0182866808027029	1394.73193359375	1395.739	1394.713745456	1395.72102193743	1	8	1.3.11.104.10	25.75	1.260108	5.609046	0.9115557	5.706489	0.8303275	5.87575	2.628016	5.495258	1.615859	6.454647	0.6648406	6.072747	0.8546359	6.362969	312.63	17	937.74	12.9	713.62	12.35	656.31	14.61	1795.68	14.24	426.16	14.82
2	18.92	18.92	28.0092597007751	20.833332836628	19.4444447755814	IPI:IPI00450768.7	Gene_Symbol=KRT17 Keratin, type I cytoskeletal 17	0	auto - low confidence	0	0	VLDELTLAR	iTRAQ8plex@N-term		-0.0260461810976267	1332.76586914063	1333.773	1332.791969488	1333.79924596943	1	5	1.1.5.85.3	8.3999996	4200.61		3993.038		3954.828		4574.949		11852.72		4137.534		6238.659		0	3.82	377.51	12.98	343.1	12.05	268.04	10.94	1355.59	14.01	252.96	12.23
2	18.92	18.92	28.0092597007751	20.833332836628	19.4444447755814	IPI:IPI00450768.7	Gene_Symbol=KRT17 Keratin, type I cytoskeletal 17	0	auto - low confidence	0	0	VLDELTLAR	iTRAQ8plex@N-term; Dehydrated(T)@6; Deamidated(R)@9		0.0217923875898123	1315.787109375	1316.794	1315.765420382	1316.77269686343	1	6	1.3.5.104.9	25.75	1.021688	4.364215	0.4747652	5.546903	0.4318308	6.33757	3.876509	4.137769	2.007571	4.490254	0.504246	5.095345	0		374.08	15.41	909.76	13.11	444.73	16.52	408.42	19.67	3169.39	12.33	633.54	11.32
2	18.92	18.92	28.0092597007751	20.833332836628	19.4444447755814	IPI:IPI00450768.7	Gene_Symbol=KRT17 Keratin, type I cytoskeletal 17	0	auto - low confidence	0	0	VLDELTLAR	iTRAQ8plex@N-term		3.98128581047058	1336.77319335938	1337.781	1332.791969488	1333.79924596943	1	10	1.3.5.113.8	28	0.9493971	1.392113	1.730531	1.323954	1.093985	1.375668	3.825114	1.291459	1.931729	1.529455	1.314911	1.339926	1.561766	1.418079	1151.34	14.76	2601.93	14.12	4989.26	16.5	3184.52	15.89	9625.39	15.03	1876.24	15.65
2	18.92	18.92	28.0092597007751	20.833332836628	19.4444447755814	IPI:IPI00450768.7	Gene_Symbol=KRT17 Keratin, type I cytoskeletal 17	0	auto - low confidence	0	0	YLDK	iTRAQ8plex@N-term; iTRAQ8plex(K)@4	cleaved S-Y@N-term	0.0860767886042595	1145.77661132813	1146.784	1145.690582274	1146.69785875543	1	4	1.4.5.57.6	14	1.201772	2.387546	0.9481351	2.423095	1.240427	2.350435	1.450653	2.355139	1.737953	3.051953	0.691623	2.734532	0.9306455	2.559109	505.38	11.32	1445.72	11.95	1199.89	11.09	1584.96	11.29	1602.33	11.66	740.96	15.36
2	18.92	18.92	28.0092597007751	20.833332836628	19.4444447755814	IPI:IPI00450768.7	Gene_Symbol=KRT17 Keratin, type I cytoskeletal 17	0	auto - low confidence	0	0	YLDK	iTRAQ8plex@N-term; iTRAQ8plex(K)@4	cleaved S-Y@N-term	0.0991383120417595	1145.78967285156	1146.797	1145.690582274	1146.69785875543	1	4	1.4.11.55.5	13.5	1.041272	1.304361	1.003343	1.304765	1.268029	1.281935	0.930306	1.368836	1.017505	1.808168	0.5766571	1.420753	0.7497962	1.615498	1095.4	13.4	2715.07	12.29	2752.17	12.49	3511.81	13.46	2227.25	13.68	940.26	12.52
3	18.16	18.16	27.1986961364746	16.1237791180611	16.1237791180611	IPI:IPI00644087.1; IPI:IPI00216952.1; IPI:IPI00021405.3	Gene_Symbol=LMNA Lamin A/C; Gene_Symbol=LMNA Isoform C of Lamin-A/C; Gene_Symbol=LMNA Isoform A of Lamin-A/C	1	auto	2	99.0000009536743	AAYEAELGDAR	iTRAQ8plex@N-term		-0.0550289824604988	1468.69140625	1469.699	1468.74647586	1469.75375234143	1	11	1.1.5.64.1	6.3000002	0.663299	2.12473	2.185372	1.870843	1.236922	1.923632	1.806109	1.895872	0.7387449	3.293626	1.610211	1.891524	1.63443	1.969268	796.62	14.71	1257.78	13.22	4359.43	13.1	2491.28	13.43	3144.6	13.51	496.46	13.54
3	18.16	18.16	27.1986961364746	16.1237791180611	16.1237791180611	IPI:IPI00644087.1; IPI:IPI00216952.1; IPI:IPI00021405.3	Gene_Symbol=LMNA Lamin A/C; Gene_Symbol=LMNA Isoform C of Lamin-A/C; Gene_Symbol=LMNA Isoform A of Lamin-A/C	1	auto	2	99.0000009536743	DLEALLNSK	iTRAQ8plex@N-term; iTRAQ8plex(K)@9		-0.0417106114327908	1609.90832519531	1610.916	1609.950044446	1610.95732092743	1	16	1.3.5.101.2	25	0.5224577	0.1803358	1.80863	0.1441128	1.00583	0.1514453	1.681723	0.1461006	0.6538494	0.3081682	1.517757	0.1463656	1.611077	0.1515081	12849.11	18.05	15979.69	18.07	58193.7	18.72	32675.84	18.49	47227.81	18.96	7087.44	19.44
3	18.16	18.16	27.1986961364746	16.1237791180611	16.1237791180611	IPI:IPI00644087.1; IPI:IPI00216952.1; IPI:IPI00021405.3	Gene_Symbol=LMNA Lamin A/C; Gene_Symbol=LMNA Isoform C of Lamin-A/C; Gene_Symbol=LMNA Isoform A of Lamin-A/C	1	auto	2	99.0000009536743	ITESEEVVSR	iTRAQ8plex@N-term		0.0056174173951149	1451.78295898438	1452.79	1451.77744163	1452.78471811143	1	18	1.2.5.60.1	14.75	0.7434695	0.4061097	3.302987	0.3598911	1.626002	0.3688791	2.317233	0.3639448	1.121095	0.5077942	2.34229	0.3621908	2.384899	0.3678306	4517.68	16.17	7995.08	15.34	37365.9	14.03	18572.29	16.57	22879.97	15.08	4272.64	15.39
3	18.16	18.16	27.1986961364746	16.1237791180611	16.1237791180611	IPI:IPI00644087.1; IPI:IPI00216952.1; IPI:IPI00021405.3	Gene_Symbol=LMNA Lamin A/C; Gene_Symbol=LMNA Isoform C of Lamin-A/C; Gene_Symbol=LMNA Isoform A of Lamin-A/C	1	auto	2	99.0000009536743	LADALQELR	iTRAQ8plex@N-term		-0.0014479432720691	1331.77001953125	1332.777	1331.771568402	1332.77884488343	1	16	1.3.5.110.1	27.25	0.621209	0.136533	2.540323	0.1166761	1.301858	0.1207294	2.65876	0.1169641	1.078381	0.1674508	1.861428	0.11797	1.893463	0.1209313	58265.84	67.28	86158.06	62.77	370643.3	62	191781.5	67.59	338581.8	63.08	53005.96	64.28
3	18.16	18.16	27.1986961364746	16.1237791180611	16.1237791180611	IPI:IPI00644087.1; IPI:IPI00216952.1; IPI:IPI00021405.3	Gene_Symbol=LMNA Lamin A/C; Gene_Symbol=LMNA Isoform C of Lamin-A/C; Gene_Symbol=LMNA Isoform A of Lamin-A/C	0	auto - no iTRAQ	2	99.0000009536743	LALDMEIHAYR	Carbamyl@N-term		-0.0161035563796759	1373.66003417969	1374.667	1373.67617007	1374.68344655143	1	13	1.2.5.111.2	27.5	0.2852877	5.741917	0.5106635	5.186346	0.5602722	4.954663	0.3348996	6.609404	0		0.1755366	7.117043	0.5510222	6.987897	444.33	18.79	301.74	11.72	568.19	17.06	629.41	16.25	325.23	16.52	0	21.95
3	18.16	18.16	27.1986961364746	16.1237791180611	16.1237791180611	IPI:IPI00644087.1; IPI:IPI00216952.1; IPI:IPI00021405.3	Gene_Symbol=LMNA Lamin A/C; Gene_Symbol=LMNA Isoform C of Lamin-A/C; Gene_Symbol=LMNA Isoform A of Lamin-A/C	1	auto	2	99.0000009536743	NSNLVGAAHEELQQSR	iTRAQ8plex@N-term; Deamidated(N)@1; Deamidated(Q)@13		0.0334062092006207	2058.06176757813	2059.069	2058.028464398	2059.03574087943	1	17	1.2.5.69.4	17	0.5093989	1.899448	1.967801	1.582129	1.174412	1.641119	1.443326	1.627525	0.7391195	3.108449	1.268808	1.620799	1.513203	1.669636	1000.25	15.6	1212.86	13.15	4928.82	13.11	2970.01	15.17	3155.32	14.68	623.68	16.77
3	18.16	18.16	27.1986961364746	16.1237791180611	16.1237791180611	IPI:IPI00644087.1; IPI:IPI00216952.1; IPI:IPI00021405.3	Gene_Symbol=LMNA Lamin A/C; Gene_Symbol=LMNA Isoform C of Lamin-A/C; Gene_Symbol=LMNA Isoform A of Lamin-A/C	1	auto	2	99.0000009536743	QLQDEMLR	iTRAQ8plex@N-term		0.0123405111953616	1335.724609375	1336.732	1335.712338974	1336.71961545543	1	14	1.3.5.66.1	16.25	0.5153627	0.6018863	1.975181	0.4983032	1.044208	0.5207716	1.81612	0.5033264	0.783784	0.8679683	1.460328	0.5058236	1.598223	0.520354	3016.41	14.8	3700.39	12.9	14919.37	12.98	7963.54	13.9	11973.06	13.44	1994.46	14.28
3	18.16	18.16	27.1986961364746	16.1237791180611	16.1237791180611	IPI:IPI00644087.1; IPI:IPI00216952.1; IPI:IPI00021405.3	Gene_Symbol=LMNA Lamin A/C; Gene_Symbol=LMNA Isoform C of Lamin-A/C; Gene_Symbol=LMNA Isoform A of Lamin-A/C	1	auto	2	99.0000009536743	RQNGDDPLLTYR	iTRAQ8plex@N-term; Deamidated(N)@3	missed R-Q@1	0.0599615387618542	1751.97082519531	1752.978	1751.910915442	1752.91819192343	1	15	1.2.11.69.1	17	0.7325842	0.630185	1.963256	0.5561208	0.9610224	0.5941275	1.414664	0.5692675	0.725172	1.001287	1.328417	0.5697569	1.549892	0.5874631	3967.68	21.72	6918.92	21.6	19505.93	19.11	9640.49	22.26	12267.62	19.16	2427.26	20.35
3	18.16	18.16	27.1986961364746	16.1237791180611	16.1237791180611	IPI:IPI00644087.1; IPI:IPI00216952.1; IPI:IPI00021405.3	Gene_Symbol=LMNA Lamin A/C; Gene_Symbol=LMNA Isoform C of Lamin-A/C; Gene_Symbol=LMNA Isoform A of Lamin-A/C	1	auto	2	99.0000009536743	SNEDQSMGNWQIK	iTRAQ8plex@N-term; Oxidation(M)@7; iTRAQ8plex(K)@13		0.127708896994591	2160.20068359375	2161.208	2160.07308951	2161.08036599143	1	18	1.3.11.66.2	16.25	0.4888997	0.9141879	2.333893	0.6734056	1.095827	0.7078196	1.796431	0.6868448	0.7981566	1.200281	1.73968	0.683152	1.888555	0.7003207	1893	12.58	2203	13.83	11063.3	12.04	5244.71	12.78	7432.44	12.9	1274.61	12.74
3	18.16	18.16	27.1986961364746	16.1237791180611	16.1237791180611	IPI:IPI00644087.1; IPI:IPI00216952.1; IPI:IPI00021405.3	Gene_Symbol=LMNA Lamin A/C; Gene_Symbol=LMNA Isoform C of Lamin-A/C; Gene_Symbol=LMNA Isoform A of Lamin-A/C	0	auto - shared MS/MS	0.107905395328999	21.9999998807907	LLEGEEER	iTRAQ8plex@N-term		0.00420627743005753	1277.68115234375	1278.688	1277.676999302	1278.68427578343	1	10	1.1.11.61.2	6	0.4207891	0.9593068	1.077945	0.7135755	0.8140059	0.7444763	0.7294794	0.767787	0.698689	1.394223	0.8419467	0.725511	0.938741	0.7914997	2100.5	14.22	2103.93	14.3	5669.86	12.79	4322.94	13.39	3348.93	12.13	1238.07	15.09
3	18.16	18.16	27.1986961364746	16.1237791180611	16.1237791180611	IPI:IPI00644087.1; IPI:IPI00216952.1; IPI:IPI00021405.3	Gene_Symbol=LMNA Lamin A/C; Gene_Symbol=LMNA Isoform C of Lamin-A/C; Gene_Symbol=LMNA Isoform A of Lamin-A/C	0	auto - shared MS/MS	0.0360565818846226	7.96703388162587	EEFK	iTRAQ8plex@N-term; iTRAQ8plex(K)@4		0.131958723068237	1159.8017578125	1160.809	1159.66984683	1160.67712331143	1	6	1.5.11.54.1	13.25	0.6030767	2.075874	2.103196	1.794069	1.381083	1.849505	1.991969	1.810655	0.8201727	3.220145	1.768753	1.805708	1.897697	1.851992	627.72	11.03	901.12	9.96	3305.97	11.97	2191.87	12.65	2732.87	11.94	434.32	11.72
3	18.16	18.16	27.1986961364746	16.1237791180611	16.1237791180611	IPI:IPI00644087.1; IPI:IPI00216952.1; IPI:IPI00021405.3	Gene_Symbol=LMNA Lamin A/C; Gene_Symbol=LMNA Isoform C of Lamin-A/C; Gene_Symbol=LMNA Isoform A of Lamin-A/C	0	auto - shared MS/MS	0.013228265568614	2.99999993294477	EFESR	iTRAQ8plex@N-term		0.10108271241188	970.603759765625	971.611	970.502663752	971.509940233429	1	5	1.4.5.48.6	11.75	0.3069395	6.287635	1.866372	5.030924	1.171667	5.176575	1.466182	5.175597	0.9026068	7.54649	1.25177	5.112079	1.3684	5.39304	411.18	20.51	300.42	11.5	1921.69	12.59	1218.05	16.86	1317.62	18.19	313.09	17.73
3	18.16	18.16	27.1986961364746	16.1237791180611	16.1237791180611	IPI:IPI00644087.1; IPI:IPI00216952.1; IPI:IPI00021405.3	Gene_Symbol=LMNA Lamin A/C; Gene_Symbol=LMNA Isoform C of Lamin-A/C; Gene_Symbol=LMNA Isoform A of Lamin-A/C	1	auto	0	88.9999985694885	AAYEAELGDAR	iTRAQ8plex@N-term		0.00783778540790081	1468.75427246094	1469.762	1468.74647586	1469.75375234143	1	9	1.1.11.64.2	6.3000002	0.5755037	2.075214	1.982552	1.683237	0.9044055	1.783852	1.297312	1.739741	0.69699	3.649401	1.431615	1.71918	1.478086	1.809768	833.85	13.79	1142.3	14.32	4139.67	12.98	1906.69	12.75	2364.3	12.77	490.29	15.95
3	18.16	18.16	27.1986961364746	16.1237791180611	16.1237791180611	IPI:IPI00644087.1; IPI:IPI00216952.1; IPI:IPI00021405.3	Gene_Symbol=LMNA Lamin A/C; Gene_Symbol=LMNA Isoform C of Lamin-A/C; Gene_Symbol=LMNA Isoform A of Lamin-A/C	0	auto - low confidence	0	0	AQHEDQVEQYK	Carbamyl@N-term; iTRAQ8plex(K)@11		-0.0295140091329813	1720.802734375	1721.81	1720.832330764	1721.83960724543	1	5	1.1.11.55.2	5.4000001	4200.61		3993.038		3954.828		4574.949				4137.534		6238.659		0	2.79	275.3	11.84	1102.12	15.79	2803.38	13.04	271.53	12.73	0	39.19
3	18.16	18.16	27.1986961364746	16.1237791180611	16.1237791180611	IPI:IPI00644087.1; IPI:IPI00216952.1; IPI:IPI00021405.3	Gene_Symbol=LMNA Lamin A/C; Gene_Symbol=LMNA Isoform C of Lamin-A/C; Gene_Symbol=LMNA Isoform A of Lamin-A/C	1	auto	0	99.0000009536743	DLEALLNSK	iTRAQ8plex@N-term; iTRAQ8plex(K)@9		0.00907024275511503	1609.95910644531	1610.966	1609.950044446	1610.95732092743	1	16	1.3.11.100.3	24.75	0.5454849	0.2046634	1.746746	0.1661901	1.062284	0.1737182	1.565282	0.1689975	0.6189884	0.3642267	1.468294	0.1684242	1.546612	0.1755277	9475.2	15.39	12303.12	15.32	41444.91	14.58	25448.25	15.68	32415.4	15.13	4947.77	16.13
3	18.16	18.16	27.1986961364746	16.1237791180611	16.1237791180611	IPI:IPI00644087.1; IPI:IPI00216952.1; IPI:IPI00021405.3	Gene_Symbol=LMNA Lamin A/C; Gene_Symbol=LMNA Isoform C of Lamin-A/C; Gene_Symbol=LMNA Isoform A of Lamin-A/C	1	auto	0	99.0000009536743	ITESEEVVSR	iTRAQ8plex@N-term		0.028078269213438	1451.80541992188	1452.813	1451.77744163	1452.78471811143	1	17	1.2.11.59.2	14.5	0.6282719	0.493132	3.298172	0.4270616	1.559096	0.4361803	2.2837	0.4314845	0.9842833	0.6183147	2.430862	0.4298398	2.47139	0.4360292	4001.95	17	5984.99	14.99	33052.02	14.53	15775.15	15.62	19974.74	15.12	3323	14.93
3	18.16	18.16	27.1986961364746	16.1237791180611	16.1237791180611	IPI:IPI00644087.1; IPI:IPI00216952.1; IPI:IPI00021405.3	Gene_Symbol=LMNA Lamin A/C; Gene_Symbol=LMNA Isoform C of Lamin-A/C; Gene_Symbol=LMNA Isoform A of Lamin-A/C	0	auto - shared MS/MS	0	91.0000026226044	ITESEEVVSR	iTRAQ8plex@N-term		2.01378846168518	1453.79113769531	1454.798	1451.77744163	1452.78471811143	1	10	1.2.11.62.6	15.25	0.9326222	1.072495	1.794419	0.9994478	1.336734	1.013621	1.342451	1.037367	0.796963	2.075954	1.269856	1.029073	1.438321	1.066375	1312.23	12.82	2913.13	12.89	5896.4	12.43	4434.9	11.98	3850.16	13.43	882.24	16.16
3	18.16	18.16	27.1986961364746	16.1237791180611	16.1237791180611	IPI:IPI00644087.1; IPI:IPI00216952.1; IPI:IPI00021405.3	Gene_Symbol=LMNA Lamin A/C; Gene_Symbol=LMNA Isoform C of Lamin-A/C; Gene_Symbol=LMNA Isoform A of Lamin-A/C	0	auto - shared MS/MS	0	89.9999976158142	ITESEEVVSR	iTRAQ8plex@N-term		1.97924268245697	1453.75659179688	1454.764	1451.77744163	1452.78471811143	1	10	1.2.5.62.1	15.25	1.102141	1.427884	2.004352	1.367294	1.562887	1.388335	1.533746	1.394699	0.9883506	2.199299	1.387565	1.393355	1.770769	1.427965	1353.9	18.23	3551.96	16.88	6795.38	16.15	5349.87	18.1	4538.48	16.5	1128.85	19.63
3	18.16	18.16	27.1986961364746	16.1237791180611	16.1237791180611	IPI:IPI00644087.1; IPI:IPI00216952.1; IPI:IPI00021405.3	Gene_Symbol=LMNA Lamin A/C; Gene_Symbol=LMNA Isoform C of Lamin-A/C; Gene_Symbol=LMNA Isoform A of Lamin-A/C	1	auto	0	99.0000009536743	LADALQELR	iTRAQ8plex@N-term		5.00168704986572	1336.77319335938	1337.781	1331.771568402	1332.77884488343	1	12	1.3.5.113.8	28	0.9493971	1.392113	1.730531	1.323954	1.093985	1.375668	3.825114	1.291459	1.931729	1.529455	1.314911	1.339926	1.561766	1.418079	1151.34	14.76	2601.93	14.12	4989.26	16.5	3184.52	15.89	9625.39	15.03	1876.24	15.65
3	18.16	18.16	27.1986961364746	16.1237791180611	16.1237791180611	IPI:IPI00644087.1; IPI:IPI00216952.1; IPI:IPI00021405.3	Gene_Symbol=LMNA Lamin A/C; Gene_Symbol=LMNA Isoform C of Lamin-A/C; Gene_Symbol=LMNA Isoform A of Lamin-A/C	1	auto	0	99.0000009536743	LADALQELR	iTRAQ8plex@N-term		0.0366376973688602	1331.80810546875	1332.815	1331.771568402	1332.77884488343	1	16	1.3.11.109.1	27	0.6447001	0.152895	2.433214	0.1342139	1.278249	0.1391264	2.961798	0.1340963	1.154413	0.1817977	1.704205	0.135932	1.775208	0.1395525	45961.96	61.05	70534.31	53.41	280047.7	53.89	148539.9	61.48	297525.7	54.76	44760.85	55.56
3	18.16	18.16	27.1986961364746	16.1237791180611	16.1237791180611	IPI:IPI00644087.1; IPI:IPI00216952.1; IPI:IPI00021405.3	Gene_Symbol=LMNA Lamin A/C; Gene_Symbol=LMNA Isoform C of Lamin-A/C; Gene_Symbol=LMNA Isoform A of Lamin-A/C	1	auto	0	99.0000009536743	LADALQELR	iTRAQ8plex@N-term		0.139612153172493	1331.9111328125	1332.918	1331.771568402	1332.77884488343	1	16	1.4.5.110.2	27.25	0.5296643	1.667848	1.830842	1.380167	1.141723	1.437601	1.802286	1.397777	0.9944797	2.165788	1.366587	1.404945	1.355887	1.479677	1328.01	18.03	1674.35	16.22	6088.43	15.11	3833.46	18.12	5231.13	17.39	1114.13	18.8
3	18.16	18.16	27.1986961364746	16.1237791180611	16.1237791180611	IPI:IPI00644087.1; IPI:IPI00216952.1; IPI:IPI00021405.3	Gene_Symbol=LMNA Lamin A/C; Gene_Symbol=LMNA Isoform C of Lamin-A/C; Gene_Symbol=LMNA Isoform A of Lamin-A/C	1	auto	0	85.0000023841858	LADALQELR	iTRAQ8plex@N-term; Deamidated(Q)@6; Dehydrated(E)@7		0.033900547772646	1314.77893066406	1315.786	1314.745019296	1315.75229577743	1	10	1.3.5.110.6	27.25	0.5358215	3.195081	1.679873	2.657192	0.9745495	2.807244	1.824778	2.669394	0.7101366	4.941973	1.219158	2.707985	1.128155	2.930996	546.41	14.28	696.92	12.81	2298.52	11.04	1346.33	13.8	2179.21	11.85	327.34	13.73
3	18.16	18.16	27.1986961364746	16.1237791180611	16.1237791180611	IPI:IPI00644087.1; IPI:IPI00216952.1; IPI:IPI00021405.3	Gene_Symbol=LMNA Lamin A/C; Gene_Symbol=LMNA Isoform C of Lamin-A/C; Gene_Symbol=LMNA Isoform A of Lamin-A/C	1	auto	0	46.000000834465	LADALQELR	iTRAQ8plex@N-term		5.03257036209106	1336.80407714844	1337.811	1331.771568402	1332.77884488343	1	9	1.3.11.113.6	28	1.044405	0.533083	1.494884	0.5149705	1.115026	0.5301745	3.874576	0.501929	1.780674	0.5824288	1.264479	0.5193236	1.395912	0.5440445	3643.35	18.18	9057.62	16.99	13638.34	17.36	10271.05	18.4	30852.86	16.73	5472.98	16.44
3	18.16	18.16	27.1986961364746	16.1237791180611	16.1237791180611	IPI:IPI00644087.1; IPI:IPI00216952.1; IPI:IPI00021405.3	Gene_Symbol=LMNA Lamin A/C; Gene_Symbol=LMNA Isoform C of Lamin-A/C; Gene_Symbol=LMNA Isoform A of Lamin-A/C	1	auto	0	0.999999977648258	LADALQELR	iTRAQ8plex@N-term		0.0136333042755723	1331.78515625	1332.792	1331.771568402	1332.77884488343	1	5	1.1.11.78.8	7.6999998	0.5366581	3.487848	1.70616	2.908709	0.8793725	3.213599	1.170635	3.025949	0.8379621	6.063236	0.983308	3.135626	0.8187031	3.347013	419.22	11.84	535.53	10.96	1791.08	12.46	932.06	14.29	1072.59	11.65	296.35	15.9
3	18.16	18.16	27.1986961364746	16.1237791180611	16.1237791180611	IPI:IPI00644087.1; IPI:IPI00216952.1; IPI:IPI00021405.3	Gene_Symbol=LMNA Lamin A/C; Gene_Symbol=LMNA Isoform C of Lamin-A/C; Gene_Symbol=LMNA Isoform A of Lamin-A/C	0	auto - low confidence	0	0	LADALQELR	iTRAQ8plex@N-term; Deamidated(Q)@6; Deamidated(R)@9		-0.0550883188843727	1333.68444824219	1334.692	1333.739599558	1334.74687603943	1	7	1.2.5.100.2	24.75	1.013913	0.4221658	0.7623692	0.4433384	1.408605	0.4078871	0.7694904	0.4528163	0.9201308	0.5844411	0.9462829	0.426061	0.9255027	0.4673115	3814.83	15.09	9207.04	13.58	7282.72	14.58	13586.06	13.52	6415.77	14.14	2961.17	12.74
3	18.16	18.16	27.1986961364746	16.1237791180611	16.1237791180611	IPI:IPI00644087.1; IPI:IPI00216952.1; IPI:IPI00021405.3	Gene_Symbol=LMNA Lamin A/C; Gene_Symbol=LMNA Isoform C of Lamin-A/C; Gene_Symbol=LMNA Isoform A of Lamin-A/C	0	auto - low confidence	0	0	LADALQELR	iTRAQ8plex@N-term; Deamidated(Q)@6; Deamidated(R)@9		-0.00723694078624249	1333.73229980469	1334.74	1333.739599558	1334.74687603943	1	7	1.2.11.100.1	24.75	1.10964	0.5566573	0.891486	0.5695683	1.711606	0.5348914	0.9989783	0.5761482	1.273039	0.7229981	1.129333	0.5558269	0.9248448	0.6244498	2427.34	12.68	6411.46	12.33	5418.74	12.3	10504.21	12.08	5299.77	12.88	2606.82	13.03
3	18.16	18.16	27.1986961364746	16.1237791180611	16.1237791180611	IPI:IPI00644087.1; IPI:IPI00216952.1; IPI:IPI00021405.3	Gene_Symbol=LMNA Lamin A/C; Gene_Symbol=LMNA Isoform C of Lamin-A/C; Gene_Symbol=LMNA Isoform A of Lamin-A/C	0	auto - low confidence	0	0	LADALQELR	iTRAQ8plex@N-term; Deamidated(Q)@6		-0.00427001062780619	1332.75122070313	1333.759	1332.75558398	1333.76286046143	1	7	1.3.5.91.7	22.5	0.8103935	2.028525	1.576158	1.794701	1.865382	1.790198	1.035748	1.927184	1.611803	2.323146	1.021224	1.898095	0.8330123	2.061122	722.75	12.6	1394.21	14.46	2852.6	12.16	3408.67	13.87	1636.11	13.44	982.74	15.09
3	18.16	18.16	27.1986961364746	16.1237791180611	16.1237791180611	IPI:IPI00644087.1; IPI:IPI00216952.1; IPI:IPI00021405.3	Gene_Symbol=LMNA Lamin A/C; Gene_Symbol=LMNA Isoform C of Lamin-A/C; Gene_Symbol=LMNA Isoform A of Lamin-A/C	0	auto - low confidence	0	0	LADALQELR	iTRAQ8plex@N-term		1.02478921413422	1332.79626464844	1333.804	1331.771568402	1332.77884488343	1	10	1.3.5.117.4	29	0.828617	0.5209123	1.910884	0.4805466	1.038689	0.5021505	4.211259	0.47408	1.817229	0.550194	1.375384	0.4882574	1.304014	0.5127413	3504.98	16.54	6913.27	15.25	16771.54	15.22	9204.5	15.8	32260.26	14.65	5373.21	15.2
3	18.16	18.16	27.1986961364746	16.1237791180611	16.1237791180611	IPI:IPI00644087.1; IPI:IPI00216952.1; IPI:IPI00021405.3	Gene_Symbol=LMNA Lamin A/C; Gene_Symbol=LMNA Isoform C of Lamin-A/C; Gene_Symbol=LMNA Isoform A of Lamin-A/C	0	auto - low confidence	0	0	LADALQELR	iTRAQ8plex@N-term; Deamidated(Q)@6		0.0373556427657604	1332.79284667969	1333.8	1332.75558398	1333.76286046143	1	7	1.3.11.91.4	22.5	0.6397673	0.695201	1.213037	0.635759	1.295327	0.6317493	0.7385754	0.7010146	0.8466068	0.94973	0.7633439	0.6747559	0.701691	0.7707365	2777.09	16.97	4229.18	14.02	8435.62	14.8	9094.91	14.58	4482.86	15.4	1983.4	14.42
3	18.16	18.16	27.1986961364746	16.1237791180611	16.1237791180611	IPI:IPI00644087.1; IPI:IPI00216952.1; IPI:IPI00021405.3	Gene_Symbol=LMNA Lamin A/C; Gene_Symbol=LMNA Isoform C of Lamin-A/C; Gene_Symbol=LMNA Isoform A of Lamin-A/C	0	auto - low confidence	0	0	LADALQELR	iTRAQ8plex@N-term; Deamidated(Q)@6		0.0755633488297462	1332.8310546875	1333.838	1332.75558398	1333.76286046143	1	10	1.3.11.117.4	29	0.8456597	0.4077688	1.888831	0.3713517	1.117147	0.390474	4.463599	0.3656592	2.049305	0.4262659	1.281213	0.3819413	1.2182	0.405264	4387.82	15.96	8832.6	16.28	20753.67	15.53	12393.33	17.6	42805.97	16.04	7585.67	16.86
3	18.16	18.16	27.1986961364746	16.1237791180611	16.1237791180611	IPI:IPI00644087.1; IPI:IPI00216952.1; IPI:IPI00021405.3	Gene_Symbol=LMNA Lamin A/C; Gene_Symbol=LMNA Isoform C of Lamin-A/C; Gene_Symbol=LMNA Isoform A of Lamin-A/C	0	no quant - weak signal	0	99.0000009536743	LALDMEIHAYR	Delta:H(2)C(2)@N-term		-0.0274619162082672	1356.65844726563	1357.666	1356.686006472	1357.69328295343	1	10	1.2.5.137.1	34															0	0	0	0	0	0	0	0	0	0	0	0
3	18.16	18.16	27.1986961364746	16.1237791180611	16.1237791180611	IPI:IPI00644087.1; IPI:IPI00216952.1; IPI:IPI00021405.3	Gene_Symbol=LMNA Lamin A/C; Gene_Symbol=LMNA Isoform C of Lamin-A/C; Gene_Symbol=LMNA Isoform A of Lamin-A/C	0	auto - no iTRAQ	0	81.9999992847443	LALDMEIHAYR	Carbamyl@N-term		0.0338230095803738	1373.7099609375	1374.717	1373.67617007	1374.68344655143	1	10	1.2.11.111.4	27.5	0.4964236	6.731956	0.4466584	6.287143	0.46058	6.330321	0.4027712	7.115798	0		0.3079597	7.937027	0		302.58	15.44	357.55	15.7	338.43	12.43	352.35	13.2	266.36	13.21	0	22.15
3	18.16	18.16	27.1986961364746	16.1237791180611	16.1237791180611	IPI:IPI00644087.1; IPI:IPI00216952.1; IPI:IPI00021405.3	Gene_Symbol=LMNA Lamin A/C; Gene_Symbol=LMNA Isoform C of Lamin-A/C; Gene_Symbol=LMNA Isoform A of Lamin-A/C	0	auto - no iTRAQ	0	15.0000005960464	LALDMEIHAYR	Carbamyl@N-term; Oxidation(M)@5		-0.0235304310917854	1389.6474609375	1390.655	1389.67108469	1390.67836117143	1	9	1.2.5.87.1	21.5	1.120731	3.146113	1.091704	3.136886	0.7142655	3.587575	0.8167188	3.501853	1.009649	4.855452	1.361603	3.071747	1.707058	3.120791	451.11	13.32	1203.45	13.07	1233.22	13.06	814.65	16.6	805.24	15.16	384.23	14.81
3	18.16	18.16	27.1986961364746	16.1237791180611	16.1237791180611	IPI:IPI00644087.1; IPI:IPI00216952.1; IPI:IPI00021405.3	Gene_Symbol=LMNA Lamin A/C; Gene_Symbol=LMNA Isoform C of Lamin-A/C; Gene_Symbol=LMNA Isoform A of Lamin-A/C	0	auto - low confidence	0	0	LALDMEIHAYR	Carbamyl@N-term; Oxidation(M)@5		0.020902993157506	1389.69189453125	1390.699	1389.67108469	1390.67836117143	1	7	1.2.11.87.2	21.5	0.4118754	3.613207	0.6168121	3.650882	0.5362483	3.724122	0.5774323	3.498936	0.2930984	8.317632	0.604104	3.26228	1.012761	3.504899	571.87	16.94	560.67	11.6	883.29	18.85	775.34	17.5	721.72	13.44	141.4	10.99
3	18.16	18.16	27.1986961364746	16.1237791180611	16.1237791180611	IPI:IPI00644087.1; IPI:IPI00216952.1; IPI:IPI00021405.3	Gene_Symbol=LMNA Lamin A/C; Gene_Symbol=LMNA Isoform C of Lamin-A/C; Gene_Symbol=LMNA Isoform A of Lamin-A/C	0	auto - shared MS/MS	0	14.0000000596046	LLEGEEER	iTRAQ8plex@N-term		-0.0520686358213425	1277.62487792969	1278.632	1277.676999302	1278.68427578343	1	7	1.1.5.61.1	6	0.5272175	1.765802	1.214896	1.479647	1.015642	1.528937	1.076151	1.541909	0.6025624	3.020248	1.054992	1.504744	1.087221	1.623929	1037.37	14.68	1301.87	13.75	3155.92	13.64	2663.81	15.42	2439.93	14.94	527.32	14.07
3	18.16	18.16	27.1986961364746	16.1237791180611	16.1237791180611	IPI:IPI00644087.1; IPI:IPI00216952.1; IPI:IPI00021405.3	Gene_Symbol=LMNA Lamin A/C; Gene_Symbol=LMNA Isoform C of Lamin-A/C; Gene_Symbol=LMNA Isoform A of Lamin-A/C	1	auto	0	99.0000009536743	NSNLVGAAHEELQQSR	iTRAQ8plex@N-term; Deamidated(N)@1; Deamidated(N)@3		0.0209998115897179	2058.04931640625	2059.057	2058.028464398	2059.03574087943	1	14	1.1.11.66.1	6.5	0.8731952	2.862393	2.599122	2.687042	1.319459	2.77316	1.985879	2.717459	0.9530514	3.934161	1.892058	2.724433	2.15595	2.758573	621.83	16.57	1292.49	13.51	4047.17	13.99	2074.42	15.93	2698.95	14.38	499.95	14.47
3	18.16	18.16	27.1986961364746	16.1237791180611	16.1237791180611	IPI:IPI00644087.1; IPI:IPI00216952.1; IPI:IPI00021405.3	Gene_Symbol=LMNA Lamin A/C; Gene_Symbol=LMNA Isoform C of Lamin-A/C; Gene_Symbol=LMNA Isoform A of Lamin-A/C	1	auto	0	99.0000009536743	NSNLVGAAHEELQQSR	iTRAQ8plex@N-term; Deamidated(N)@1; Deamidated(Q)@13		0.0890700593590736	2058.11743164063	2059.125	2058.028464398	2059.03574087943	1	13	1.2.11.69.3	17	0.4860073	2.162752	1.535432	1.748496	0.9145155	1.847559	1.426201	1.785858	0.6772118	3.312155	1.159115	1.791717	1.439167	1.867301	1625.42	27.68	1880.41	25.07	6249.56	24.78	3758.25	26.93	5066.6	27.25	928.6	26.38
3	18.16	18.16	27.1986961364746	16.1237791180611	16.1237791180611	IPI:IPI00644087.1; IPI:IPI00216952.1; IPI:IPI00021405.3	Gene_Symbol=LMNA Lamin A/C; Gene_Symbol=LMNA Isoform C of Lamin-A/C; Gene_Symbol=LMNA Isoform A of Lamin-A/C	1	auto	0	67.0000016689301	NSNLVGAAHEELQQSR	iTRAQ8plex@N-term		0.243569567799568	2056.30395507813	2057.311	2056.060433242	2057.06770972343	1	10	1.4.11.65.2	16	0.5493	0.3070301	2.385717	0.2494448	1.114527	0.2622332	1.836492	0.2533219	0.928969	0.4022236	1.559435	0.2542239	1.772633	0.2608371	10979.71	27.03	14356.37	26.34	65593.83	26.38	30939.31	27.95	44070.73	26.32	8604.6	27.37
3	18.16	18.16	27.1986961364746	16.1237791180611	16.1237791180611	IPI:IPI00644087.1; IPI:IPI00216952.1; IPI:IPI00021405.3	Gene_Symbol=LMNA Lamin A/C; Gene_Symbol=LMNA Isoform C of Lamin-A/C; Gene_Symbol=LMNA Isoform A of Lamin-A/C	1	auto	0	5.99999986588955	NSNLVGAAHEELQQSR	iTRAQ8plex@N-term; Deamidated(N)@1; Deamidated(N)@3		-0.0629853084683418	2057.96533203125	2058.973	2058.028464398	2059.03574087943	1	6	1.1.5.68.1	6.6999998	0.5109893	5.767669	1.552583	4.727362	1.019374	4.995983	1.209819	5.166539	1.115558	7.32395	1.002604	4.980028	1.180103	5.043708	296.89	13.74	361.12	12.43	1154.26	11.13	765.17	14.4	785.03	18.03	279.4	15.86
3	18.16	18.16	27.1986961364746	16.1237791180611	16.1237791180611	IPI:IPI00644087.1; IPI:IPI00216952.1; IPI:IPI00021405.3	Gene_Symbol=LMNA Lamin A/C; Gene_Symbol=LMNA Isoform C of Lamin-A/C; Gene_Symbol=LMNA Isoform A of Lamin-A/C	1	auto	0	99.0000009536743	QLQDEMLR	iTRAQ8plex@N-term		0.0626330897212029	1335.77490234375	1336.782	1335.712338974	1336.71961545543	1	14	1.3.11.66.1	16.25	0.5717328	0.568634	2.206918	0.4850028	1.204141	0.5015345	1.761793	0.4906296	0.8798766	0.7765597	1.558109	0.4922724	1.685526	0.4999868	3437.05	16.47	4677.6	14.32	18994.38	14.22	10463.87	15.49	13234.61	13.94	2551.21	15.59
3	18.16	18.16	27.1986961364746	16.1237791180611	16.1237791180611	IPI:IPI00644087.1; IPI:IPI00216952.1; IPI:IPI00021405.3	Gene_Symbol=LMNA Lamin A/C; Gene_Symbol=LMNA Isoform C of Lamin-A/C; Gene_Symbol=LMNA Isoform A of Lamin-A/C	0	auto - low confidence	0	0	QLQDEMLR	iTRAQ8plex@N-term; Oxidation(M)@6		0.0607578977942467	1351.76794433594	1352.775	1351.707253594	1352.71453007543	1	3	1.3.11.66.9	16.25	0.8929192	3.382527	1.060739	3.189611	0.8898265	3.437837	1.076192	3.2786	0.5753706	6.191028	1.114759	3.234785	1.600105	3.244641	440.64	13.23	936.57	14.59	1170.43	12.6	991.33	16.6	1036.44	13.65	213.88	11.58
3	18.16	18.16	27.1986961364746	16.1237791180611	16.1237791180611	IPI:IPI00644087.1; IPI:IPI00216952.1; IPI:IPI00021405.3	Gene_Symbol=LMNA Lamin A/C; Gene_Symbol=LMNA Isoform C of Lamin-A/C; Gene_Symbol=LMNA Isoform A of Lamin-A/C	0	auto - low confidence	0	0	RATRSGAQASSTPLS	iTRAQ8plex@N-term; Oxidation(P)@13	cleaved S-P@C-term; missed R-A@1; missed R-S@4	-0.12774920463562	1808.8369140625	1809.844	1808.964741936	1809.97201841743	1	7	1.2.5.97.2	24	0.478265	0.157678	0.4436683	0.1569288	0.4686238	0.1476094	0.6176974	0.1469969	1.031576	0.1839418	0.4546607	0.1611451	0.5970857	0.1720206	11437.23	13.05	13020.68	14.17	12706.69	13.69	13551.09	12.69	15440.7	14.31	9953.15	14.36
3	18.16	18.16	27.1986961364746	16.1237791180611	16.1237791180611	IPI:IPI00644087.1; IPI:IPI00216952.1; IPI:IPI00021405.3	Gene_Symbol=LMNA Lamin A/C; Gene_Symbol=LMNA Isoform C of Lamin-A/C; Gene_Symbol=LMNA Isoform A of Lamin-A/C	0	auto - low confidence	0	0	RATRSGAQASSTPLS	iTRAQ8plex@N-term; Oxidation(P)@13	cleaved S-P@C-term; missed R-A@1; missed R-S@4	-0.0683011934161186	1808.89636230469	1809.904	1808.964741936	1809.97201841743	1	5	1.2.11.96.2	23.75	0.4814589	0.1768892	0.4835278	0.1784685	0.5152041	0.17353	0.6498868	0.1687965	1.020248	0.2134452	0.4492653	0.1808879	0.6788642	0.1867416	9723.96	13.25	11144.14	12.57	11773.83	13.57	12666.35	13.61	13811.83	13.76	8369.27	13.75
3	18.16	18.16	27.1986961364746	16.1237791180611	16.1237791180611	IPI:IPI00644087.1; IPI:IPI00216952.1; IPI:IPI00021405.3	Gene_Symbol=LMNA Lamin A/C; Gene_Symbol=LMNA Isoform C of Lamin-A/C; Gene_Symbol=LMNA Isoform A of Lamin-A/C	1	auto	0	99.0000009536743	RQNGDDPLLTYR	iTRAQ8plex@N-term; Deamidated(N)@3	missed R-Q@1	0.00698322802782059	1751.91784667969	1752.925	1751.910915442	1752.91819192343	1	14	1.2.5.69.2	17	0.669978	0.9696649	1.860244	0.8439865	1.03641	0.8820478	1.446787	0.8682773	0.9047513	1.465311	1.476174	0.8585589	1.456988	0.9055692	2295.18	19.02	3660.34	18.43	10691.53	17.1	6014.19	18.17	7257.58	18.81	1751.8	21.17
3	18.16	18.16	27.1986961364746	16.1237791180611	16.1237791180611	IPI:IPI00644087.1; IPI:IPI00216952.1; IPI:IPI00021405.3	Gene_Symbol=LMNA Lamin A/C; Gene_Symbol=LMNA Isoform C of Lamin-A/C; Gene_Symbol=LMNA Isoform A of Lamin-A/C	1	auto	0	75	RQNGDDPLLTYR	iTRAQ8plex@N-term; Deamidated(N)@3	missed R-Q@1	0.0888403952121735	1751.99975585938	1753.007	1751.910915442	1752.91819192343	1	9	1.3.11.70.3	17.25	0.6363257	1.698908	1.741874	1.462656	1.079715	1.532729	1.290459	1.524875	0.9604215	2.328885	1.302729	1.519842	1.345599	1.590136	1048.03	15	1587.44	14.53	4571.34	13.78	2860.96	15.69	2955.89	15.55	849.13	15.6
3	18.16	18.16	27.1986961364746	16.1237791180611	16.1237791180611	IPI:IPI00644087.1; IPI:IPI00216952.1; IPI:IPI00021405.3	Gene_Symbol=LMNA Lamin A/C; Gene_Symbol=LMNA Isoform C of Lamin-A/C; Gene_Symbol=LMNA Isoform A of Lamin-A/C	0	auto - shared MS/MS	0	68.0000007152557	RQNGDDPLLTYR	iTRAQ8plex@N-term; Deamidated(N)@3	missed R-Q@1	0.0345195159316063	1751.94543457031	1752.953	1751.910915442	1752.91819192343	1	8	1.3.5.71.1	17.5	0.5816443	4.427842	1.759989	3.545766	1.056287	3.712334	1.207191	3.766833	0.5524613	9.262503	1.192538	3.725621	1.352791	3.783549	419.84	14.59	581.28	15.95	1850.32	13.03	1121.23	14.64	1107.72	16.1	195.67	16.8
3	18.16	18.16	27.1986961364746	16.1237791180611	16.1237791180611	IPI:IPI00644087.1; IPI:IPI00216952.1; IPI:IPI00021405.3	Gene_Symbol=LMNA Lamin A/C; Gene_Symbol=LMNA Isoform C of Lamin-A/C; Gene_Symbol=LMNA Isoform A of Lamin-A/C	0	auto - low confidence	0	0	RQNGDDPLLTYR	iTRAQ8plex@N-term; Deamidated(N)@3; Dehydrated(D)@5	missed R-Q@1	0.0629045963287354	1733.96325683594	1734.971	1733.900350758	1734.90762723943	1	6	1.2.5.69.5	17	0.6543958	3.769246	1.280455	3.46347	0.504586	3.894106	4.797624	3.302969	1.845608	4.054605	0.8996114	3.640282	0.8323566	3.982814	418.61	13.77	652.07	12	1342.23	14.55	534.04	11.13	4389.41	13.1	651.76	15.45
3	18.16	18.16	27.1986961364746	16.1237791180611	16.1237791180611	IPI:IPI00644087.1; IPI:IPI00216952.1; IPI:IPI00021405.3	Gene_Symbol=LMNA Lamin A/C; Gene_Symbol=LMNA Isoform C of Lamin-A/C; Gene_Symbol=LMNA Isoform A of Lamin-A/C	1	auto	0	99.0000009536743	SNEDQSMGNWQIK	iTRAQ8plex@N-term; iTRAQ8plex(K)@13		0.0482859127223492	2144.12646484375	2145.134	2144.07817489	2145.08545137143	1	22	1.3.5.80.1	19.75	0.6149023	0.7347035	2.611639	0.6098669	1.485725	0.6282396	2.263756	0.6165687	0.7656872	1.189458	2.018607	0.6180382	2.163563	0.6317965	2063.84	12.44	3020.83	12.69	13497.16	12.53	7752.53	13.73	10211.18	13.25	1333.11	13.67
3	18.16	18.16	27.1986961364746	16.1237791180611	16.1237791180611	IPI:IPI00644087.1; IPI:IPI00216952.1; IPI:IPI00021405.3	Gene_Symbol=LMNA Lamin A/C; Gene_Symbol=LMNA Isoform C of Lamin-A/C; Gene_Symbol=LMNA Isoform A of Lamin-A/C	1	auto	0	99.0000009536743	SNEDQSMGNWQIK	iTRAQ8plex@N-term; iTRAQ8plex(K)@13		0.113715067505836	2144.19189453125	2145.199	2144.07817489	2145.08545137143	1	20	1.3.11.79.1	19.5	0.612033	0.183858	2.707919	0.1475159	1.337937	0.1534881	2.060951	0.1498517	0.7898001	0.2838182	2.085977	0.1490917	2.014598	0.154263	10835.92	15.8	15786.46	17.68	73477.55	16.43	36654.76	17.57	48809.44	16.87	7219.74	17.58
3	18.16	18.16	27.1986961364746	16.1237791180611	16.1237791180611	IPI:IPI00644087.1; IPI:IPI00216952.1; IPI:IPI00021405.3	Gene_Symbol=LMNA Lamin A/C; Gene_Symbol=LMNA Isoform C of Lamin-A/C; Gene_Symbol=LMNA Isoform A of Lamin-A/C	1	auto	0	99.0000009536743	SNEDQSMGNWQIK	iTRAQ8plex@N-term; Oxidation(M)@7; iTRAQ8plex(K)@13		0.0512934997677803	2160.12426757813	2161.132	2160.07308951	2161.08036599143	1	9	1.3.5.66.2	16.25	0.3992243	4.189342	2.445008	2.824322	1.36145	2.906041	1.820109	2.86036	0.4204946	8.228781	1.855136	2.860508	1.726364	2.953083	451.92	12.61	429.46	13.42	2766.91	12.09	1555.58	12.63	1797.75	11.31	160.31	12.41
3	18.16	18.16	27.1986961364746	16.1237791180611	16.1237791180611	IPI:IPI00644087.1; IPI:IPI00216952.1; IPI:IPI00021405.3	Gene_Symbol=LMNA Lamin A/C; Gene_Symbol=LMNA Isoform C of Lamin-A/C; Gene_Symbol=LMNA Isoform A of Lamin-A/C	1	auto	0	0.999999977648258	SNEDQSMGNWQIK	iTRAQ8plex@N-term; Oxidation(M)@7; iTRAQ8plex(K)@13		0.110375046730042	2160.18334960938	2161.191	2160.07308951	2161.08036599143	1	6	1.3.11.79.7	19.5	0.5299432	2.216808	1.762571	1.824616	1.095575	1.909515	1.356775	1.868309	0.4626375	3.908518	1.268753	1.865895	1.414285	1.942175	1096	19.63	1382.56	18.06	4837.38	16.85	3035.86	20.1	3250.04	17.28	427.75	14.86
3	18.16	18.16	27.1986961364746	16.1237791180611	16.1237791180611	IPI:IPI00644087.1; IPI:IPI00216952.1; IPI:IPI00021405.3	Gene_Symbol=LMNA Lamin A/C; Gene_Symbol=LMNA Isoform C of Lamin-A/C; Gene_Symbol=LMNA Isoform A of Lamin-A/C	0	auto - low confidence	0	0	TALINSTGEEVAMR	iTRAQ8plex@N-term; Deamidated(N)@5		-0.0470487251877785	1795.88220214844	1796.89	1795.929267618	1796.93654409943	1	3	1.1.5.87.8	8.6000004	0.8647152	6.064567	1.660009	5.031387	1.113986	5.633368	1.365161	5.527984	1.403439	7.436626	1.659624	5.291443	1.238473	6.227397	181.52	8.69	373.63	13.91	754.55	11.68	511.25	15.18	541.6	14.97	214.91	12.23
3	18.16	18.16	27.1986961364746	16.1237791180611	16.1237791180611	IPI:IPI00644087.1; IPI:IPI00216952.1; IPI:IPI00021405.3	Gene_Symbol=LMNA Lamin A/C; Gene_Symbol=LMNA Isoform C of Lamin-A/C; Gene_Symbol=LMNA Isoform A of Lamin-A/C	0	auto - low confidence	0	0	VAVEEVDEEGK	iTRAQ8plex@N-term; iTRAQ8plex(K)@11		-0.00799238588660955	1810.96936035156	1811.977	1810.9773814	1811.98465788143	1	4	1.1.11.64.4	6.3000002	0.4271806	3.740032	1.743171	3.194759	0.9498884	3.28337	1.245497	3.309448	1.061728	5.151582	1.215061	3.254399	1.504648	3.318546	524.72	16.54	533.56	10.74	2290.45	11.91	1260.17	11.58	1428.37	14.4	469.98	19.15
4	16	16	19.0476194024086	13.7566134333611	13.7566134333611	IPI:IPI00796776.1; IPI:IPI00009867.3	Gene_Symbol=KRT5 cDNA FLJ54081, highly similar to Keratin, type II cytoskeletal 5; Gene_Symbol=KRT5 Keratin, type II cytoskeletal 5	1	auto	2	99.0000009536743	AEIDNVK	iTRAQ8plex@N-term; iTRAQ8plex(K)@7		0.128767237067223	1395.94702148438	1396.954	1395.81830199	1396.82557847143	1	11	1.4.5.55.2	13.5	4200.61		3993.038		3954.828		4574.949		11852.72		4137.534		6238.659		0	3.05	301.5	13.02	304.94	16	388.4	16.83	8537.95	12.71	1905.71	14.53
4	16	16	19.0476194024086	13.7566134333611	13.7566134333611	IPI:IPI00796776.1; IPI:IPI00009867.3	Gene_Symbol=KRT5 cDNA FLJ54081, highly similar to Keratin, type II cytoskeletal 5; Gene_Symbol=KRT5 Keratin, type II cytoskeletal 5	1	auto	2	99.0000009536743	LAELEEALQK	iTRAQ8plex@N-term; iTRAQ8plex(K)@10		-1.99970304965973	1749.029296875	1750.037	1751.029023048	1752.03629952943	1	18	1.3.5.134.2	33.25	0.7370631	1.75923	2.21851	1.588848	0.3697315	2.161319	50.14955	1.566079	21.67204	1.568403	2.334418	1.589999	1.134277	1.717571	1227.32	19.22	2153.31	17.26	6818.24	18.3	1147.29	17.09	134522.6	19.16	22438.62	19.42
4	16	16	19.0476194024086	13.7566134333611	13.7566134333611	IPI:IPI00796776.1; IPI:IPI00009867.3	Gene_Symbol=KRT5 cDNA FLJ54081, highly similar to Keratin, type II cytoskeletal 5; Gene_Symbol=KRT5 Keratin, type II cytoskeletal 5	0	auto - shared MS/MS	2	99.0000009536743	LLEGEECR	iTRAQ8plex@N-term; Methylthio(C)@7		-0.969241797924042	1296.66198730469	1297.669	1297.631311462	1298.63858794343	1	11	1.2.11.79.2	19.5	0.5465428	1.835854	1.306812	1.555729	0.2786724	2.527396	39.47429	1.503198	15.81688	1.506419	0.7946863	1.631707	0.251714	2.865875	1243.4	18.69	1617.63	17.05	4068.9	16.32	876.06	17.8	107274.3	14.56	16590.91	16.49
4	16	16	19.0476194024086	13.7566134333611	13.7566134333611	IPI:IPI00796776.1; IPI:IPI00009867.3	Gene_Symbol=KRT5 cDNA FLJ54081, highly similar to Keratin, type II cytoskeletal 5; Gene_Symbol=KRT5 Keratin, type II cytoskeletal 5	0	auto - shared MS/MS	2	99.0000009536743	NLDLDSIIAEVK	iTRAQ8plex@N-term; iTRAQ8plex(K)@12		-0.0295616574585438	1937.09985351563	1938.107	1937.129465376	1938.13674185743	1	22	1.1.5.134.1	13.3	0.908816	5.610738	1.574391	4.946302	0.06939226	29.21816	40.32163	4.791475	17.01923	4.806248	1.206167	5.145794	0.7369224	6.672594	233.35	11.18	504.81	14.74	919.97	11.31	40.94	11.8	20564.41	12.55	3350.32	12.78
4	16	16	19.0476194024086	13.7566134333611	13.7566134333611	IPI:IPI00796776.1; IPI:IPI00009867.3	Gene_Symbol=KRT5 cDNA FLJ54081, highly similar to Keratin, type II cytoskeletal 5; Gene_Symbol=KRT5 Keratin, type II cytoskeletal 5	0	auto - shared MS/MS	2	99.0000009536743	QLDSIVGER	iTRAQ8plex@N-term		0.0189179219305515	1319.75402832031	1320.761	1319.735182894	1320.74245937543	1	14	1.3.5.65.1	16	0.5562707	4.767262	1.119095	4.258553	0.4858458	4.682189	23.8336	4.08976	10.16388	4.10045	0.5470904	4.387681	0.4201018	5.298484	505.2	20.66	668.95	16.39	1415.74	16.82	620.57	14.15	26316.21	12.83	4331.73	12.99
4	16	16	19.0476194024086	13.7566134333611	13.7566134333611	IPI:IPI00796776.1; IPI:IPI00009867.3	Gene_Symbol=KRT5 cDNA FLJ54081, highly similar to Keratin, type II cytoskeletal 5; Gene_Symbol=KRT5 Keratin, type II cytoskeletal 5	0	auto - shared MS/MS	2	99.0000009536743	QNLEPLFEQYINNLR	iTRAQ8plex@N-term; Deamidated(N)@12		0.0713298246264458	2195.22412109375	2196.231	2195.152936628	2196.16021310943	1	9	1.1.11.144.2	14.3			3993.038				4574.949		11852.72						0	0	0	5.73	283.23	15.34	0	136.13	2983.52	12.23	599.75	12.6
4	16	16	19.0476194024086	13.7566134333611	13.7566134333611	IPI:IPI00796776.1; IPI:IPI00009867.3	Gene_Symbol=KRT5 cDNA FLJ54081, highly similar to Keratin, type II cytoskeletal 5; Gene_Symbol=KRT5 Keratin, type II cytoskeletal 5	0	auto - shared MS/MS	2	99.0000009536743	WTLLQEQGTK	iTRAQ8plex@N-term; Deamidated(Q)@7; iTRAQ8plex(K)@10		0.0387364365160465	1812.06298828125	1813.07	1812.024272026	1813.03154850743	1	18	1.3.11.97.3	24	0.8493479	1.838722	0.9440002	1.825018	0.4814984	2.314122	12.32888	1.631757	5.225218	1.674797	0.7828599	1.903633	0.7979575	2.028511	846.93	13.81	1712.29	14.55	2002.04	16.41	1031.03	16.93	22821.36	14.05	3733.28	14.27
4	16	16	19.0476194024086	13.7566134333611	13.7566134333611	IPI:IPI00796776.1; IPI:IPI00009867.3	Gene_Symbol=KRT5 cDNA FLJ54081, highly similar to Keratin, type II cytoskeletal 5; Gene_Symbol=KRT5 Keratin, type II cytoskeletal 5	0	auto - shared MS/MS	2	99.0000009536743	YEDEINK	iTRAQ8plex@N-term; iTRAQ8plex(K)@7		-0.000244632828980684	1517.818359375	1518.826	1517.818695914	1518.82597239543	1	12	1.2.5.60.2	14.75	0.9031636	0.9071562	0.5981271	1.035638	0.44683	1.199504	6.310354	0.7997185	3.124959	0.8832352	0.5563339	1.103806	0.3503592	1.901429	1433.92	11.43	3082.73	13.35	2147.69	14.2	1619.93	14.52	19776.48	12.75	3780.14	14.38
4	16	16	19.0476194024086	13.7566134333611	13.7566134333611	IPI:IPI00796776.1; IPI:IPI00009867.3	Gene_Symbol=KRT5 cDNA FLJ54081, highly similar to Keratin, type II cytoskeletal 5; Gene_Symbol=KRT5 Keratin, type II cytoskeletal 5	0	auto - low confidence	0	0	FASFID	iTRAQ8plex@N-term	cleaved D-K@C-term	-0.0253431089222431	1002.50750732422	1003.515	1002.53290124	1003.54017772143	1	5	1.1.5.107.4	10.6	4200.61		3993.038		3954.828		4574.949		11852.72		4137.534				0	8.7	859.46	22.82	647.03	22.56	353.98	28.3	3858.53	20.84	781.14	24.87
4	16	16	19.0476194024086	13.7566134333611	13.7566134333611	IPI:IPI00796776.1; IPI:IPI00009867.3	Gene_Symbol=KRT5 cDNA FLJ54081, highly similar to Keratin, type II cytoskeletal 5; Gene_Symbol=KRT5 Keratin, type II cytoskeletal 5	0	auto - low confidence	0	0	FASFID	iTRAQ8plex@N-term	cleaved D-K@C-term	0.0119497021660209	1002.54486083984	1003.552	1002.53290124	1003.54017772143	1	5	1.1.11.107.6	10.6	0.8315535	3.409954	0.6919718	3.461838	0.6013829	3.810187	5.797007	2.934265	3.088192	3.149698	0.3434194	5.747351	0		379.19	11.09	750.57	13.16	657.05	12.17	576.55	14.08	4804.31	11.4	987.87	11.55
4	16	16	19.0476194024086	13.7566134333611	13.7566134333611	IPI:IPI00796776.1; IPI:IPI00009867.3	Gene_Symbol=KRT5 cDNA FLJ54081, highly similar to Keratin, type II cytoskeletal 5; Gene_Symbol=KRT5 Keratin, type II cytoskeletal 5	0	auto - low confidence	0	0	KDVDAAYMNK	iTRAQ8plex@N-term; iTRAQ8plex(K)@1; Deamidated(N)@9; iTRAQ8plex(K)@10		0.120657943189144	2067.26440429688	2068.272	2067.143853	2068.15112948143	1	4	1.3.11.64.5	15.75	4200.61		3993.038		3954.828		4574.949		11852.72		4137.534		6238.659		0	3.98	392.81	15.66	567.82	15.75	224.65	12.88	5184.98	12.18	1144.1	15.28
4	16	16	19.0476194024086	13.7566134333611	13.7566134333611	IPI:IPI00796776.1; IPI:IPI00009867.3	Gene_Symbol=KRT5 cDNA FLJ54081, highly similar to Keratin, type II cytoskeletal 5; Gene_Symbol=KRT5 Keratin, type II cytoskeletal 5	1	auto	0	99.0000009536743	LAELEEALQK	iTRAQ8plex@N-term; iTRAQ8plex(K)@10		0.0500856675207615	1751.0791015625	1752.086	1751.029023048	1752.03629952943	1	18	1.3.5.135.1	33.5	0.9392466	2.6858	4.588732	2.375636	0		142.6622	2.364293	65.23473	2.364744	5.069638	2.373003	1.520917	2.551104	918.25	21.71	2052.98	26.16	10551.32	24.48	0	1446.02	286312.4	22.75	50533.38	23.69
4	16	16	19.0476194024086	13.7566134333611	13.7566134333611	IPI:IPI00796776.1; IPI:IPI00009867.3	Gene_Symbol=KRT5 cDNA FLJ54081, highly similar to Keratin, type II cytoskeletal 5; Gene_Symbol=KRT5 Keratin, type II cytoskeletal 5	1	auto	0	99.0000009536743	LAELEEALQK	iTRAQ8plex@N-term; iTRAQ8plex(K)@10		-1.94648087024689	1749.08251953125	1750.09	1751.029023048	1752.03629952943	1	18	1.3.11.135.1	33.5	0.755168	1.537692	4.012357	1.339708	0		115.8964	1.33189	55.09771	1.332275	4.66276	1.33856	1.64449	1.459109	1976.91	26.33	3553.65	27.31	19862.76	28.73	0	3192.57	500757.3	30.2	91888.05	29.94
4	16	16	19.0476194024086	13.7566134333611	13.7566134333611	IPI:IPI00796776.1; IPI:IPI00009867.3	Gene_Symbol=KRT5 cDNA FLJ54081, highly similar to Keratin, type II cytoskeletal 5; Gene_Symbol=KRT5 Keratin, type II cytoskeletal 5	1	auto	0	99.0000009536743	LAELEEALQK	iTRAQ8plex@N-term; iTRAQ8plex(K)@10		0.0737671107053757	1751.10278320313	1752.11	1751.029023048	1752.03629952943	1	18	1.3.11.136.1	33.75	0.7168601	2.551811	4.461887	2.252373	0		155.3987	2.245381	74.27348	2.24561	5.489819	2.251087	1.466167	2.392595	1297.78	29.14	2214.52	26.85	14500.16	25.73	0	3018.06	440777	26.9	81315.52	26.51
4	16	16	19.0476194024086	13.7566134333611	13.7566134333611	IPI:IPI00796776.1; IPI:IPI00009867.3	Gene_Symbol=KRT5 cDNA FLJ54081, highly similar to Keratin, type II cytoskeletal 5; Gene_Symbol=KRT5 Keratin, type II cytoskeletal 5	1	auto	0	99.0000009536743	LAELEEALQK	iTRAQ8plex@N-term; iTRAQ8plex(K)@10		-3.9983446598053	1747.03063964844	1748.038	1751.029023048	1752.03629952943	1	14	1.3.11.134.2	33.25	0.8580832	1.036515	2.411387	0.9380494	0.4619864	1.275008	45.3244	0.9222096	19.43076	0.9250707	2.593044	0.9432155	1.91988	0.9845999	1880.43	17.34	3840.88	18.18	11354.74	19.54	2196.42	19.34	186277.2	22.64	30823.76	22.72
4	16	16	19.0476194024086	13.7566134333611	13.7566134333611	IPI:IPI00796776.1; IPI:IPI00009867.3	Gene_Symbol=KRT5 cDNA FLJ54081, highly similar to Keratin, type II cytoskeletal 5; Gene_Symbol=KRT5 Keratin, type II cytoskeletal 5	0	auto - shared MS/MS	0	99.0000009536743	LLEGEECR	iTRAQ8plex@N-term; Methylthio(C)@7		-0.00037341596907936	1297.630859375	1298.638	1297.631311462	1298.63858794343	1	14	1.2.5.80.1	19.75	0.5185676	0.9601481	1.194167	0.7761153	0.148765	2.411644	40.90733	0.7387458	15.13223	0.7403662	0.7916489	0.822384	0.2676088	1.817921	3045.84	22.5	3759.73	23.06	9108.05	21.68	1145.61	26.3	272319.4	19.11	38882.01	19.23
4	16	16	19.0476194024086	13.7566134333611	13.7566134333611	IPI:IPI00796776.1; IPI:IPI00009867.3	Gene_Symbol=KRT5 cDNA FLJ54081, highly similar to Keratin, type II cytoskeletal 5; Gene_Symbol=KRT5 Keratin, type II cytoskeletal 5	0	auto - shared MS/MS	0	99.0000009536743	LLEGEECR	iTRAQ8plex@N-term; Methylthio(C)@7		0.0417406819760799	1297.67297363281	1298.68	1297.631311462	1298.63858794343	1	14	1.2.11.80.1	19.75	0.5386423	1.556664	1.197051	1.300681	0.01118203	44.12531	38.94002	1.247733	15.07329	1.250182	0.7535229	1.362014	0.2942156	2.425823	1458.71	18.2	1870.31	17.41	4372.55	16.07	41.24	18.19	124146.8	14.58	18548.79	14.67
4	16	16	19.0476194024086	13.7566134333611	13.7566134333611	IPI:IPI00796776.1; IPI:IPI00009867.3	Gene_Symbol=KRT5 cDNA FLJ54081, highly similar to Keratin, type II cytoskeletal 5; Gene_Symbol=KRT5 Keratin, type II cytoskeletal 5	0	auto - shared MS/MS	0	46.000000834465	LLEGEECR	iTRAQ8plex@N-term; No Methylthio(C)@7		-0.00466443132609129	1251.63891601563	1252.646	1251.643590698	1252.65086717943	1	7	1.2.5.80.6	19.75	4200.61		3993.038		3954.828		4574.949		11852.72		4137.534				0	2.64	261.04	14.78	437.18	12.79	227.52	20.75	7077.83	14	1445.7	15.49
4	16	16	19.0476194024086	13.7566134333611	13.7566134333611	IPI:IPI00796776.1; IPI:IPI00009867.3	Gene_Symbol=KRT5 cDNA FLJ54081, highly similar to Keratin, type II cytoskeletal 5; Gene_Symbol=KRT5 Keratin, type II cytoskeletal 5	0	auto - shared MS/MS	0	99.0000009536743	NLDLDSIIAEVK	iTRAQ8plex@N-term; iTRAQ8plex(K)@12		0.0823778137564659	1937.21179199219	1938.219	1937.129465376	1938.13674185743	1	21	1.1.11.134.1	13.3	4200.61		3993.038				4574.949		11852.72		4137.534				0	4.91	485.52	14.65	1180.16	15.63	135.47	15.13	24764.13	12.4	4062.19	13.9
4	16	16	19.0476194024086	13.7566134333611	13.7566134333611	IPI:IPI00796776.1; IPI:IPI00009867.3	Gene_Symbol=KRT5 cDNA FLJ54081, highly similar to Keratin, type II cytoskeletal 5; Gene_Symbol=KRT5 Keratin, type II cytoskeletal 5	0	auto - shared MS/MS	0	99.0000009536743	QLDSIVGER	iTRAQ8plex@N-term		0.0600552968680859	1319.79516601563	1320.802	1319.735182894	1320.74245937543	1	13	1.3.11.65.1	16	0.7735126	2.770423	0.9569163	2.588786	0.6490783	2.994909	22.73091	2.409819	10.84123	2.423828	0.8830435	2.673456	0.3732375	4.179751	570.69	13.75	1050.78	14.37	1367.5	12.95	936.54	16.66	28352.25	13.28	5219.36	13.8
4	16	16	19.0476194024086	13.7566134333611	13.7566134333611	IPI:IPI00796776.1; IPI:IPI00009867.3	Gene_Symbol=KRT5 cDNA FLJ54081, highly similar to Keratin, type II cytoskeletal 5; Gene_Symbol=KRT5 Keratin, type II cytoskeletal 5	0	auto - low confidence	0	0	QLDSIVGER	iTRAQ8plex@N-term; Phospho(S)@4		0.0476869493722916	1399.74914550781	1400.756	1399.701513286	1400.70878976743	1	3	1.2.11.82.6	20.25	1.098907	4.051131	0.6543449	4.648773	1.005284	4.477358	1.597134	4.01348	1.015397	6.40441	0.5706834	4.684817	0.5890195	6.392081	283.11	10.84	740.56	9.8	463.89	12.23	719.57	16.7	988.25	11.89	242.51	12.45
4	16	16	19.0476194024086	13.7566134333611	13.7566134333611	IPI:IPI00796776.1; IPI:IPI00009867.3	Gene_Symbol=KRT5 cDNA FLJ54081, highly similar to Keratin, type II cytoskeletal 5; Gene_Symbol=KRT5 Keratin, type II cytoskeletal 5	0	auto - low confidence	0	0	QLDSIVGER	iTRAQ8plex@N-term; Oxidation(D)@3		-0.00541804358363152	1335.724609375	1336.732	1335.730097514	1336.73737399543	1	6	1.3.5.66.1	16.25	0.5153627	0.6018863	1.975181	0.4983032	1.044208	0.5207716	1.81612	0.5033264	0.783784	0.8679683	1.460328	0.5058236	1.598223	0.520354	3016.41	14.8	3700.39	12.9	14919.37	12.98	7963.54	13.9	11973.06	13.44	1994.46	14.28
4	16	16	19.0476194024086	13.7566134333611	13.7566134333611	IPI:IPI00796776.1; IPI:IPI00009867.3	Gene_Symbol=KRT5 cDNA FLJ54081, highly similar to Keratin, type II cytoskeletal 5; Gene_Symbol=KRT5 Keratin, type II cytoskeletal 5	0	auto - shared MS/MS	0	9.00000035762787	QNLEPLFEQYINNLR	iTRAQ8plex@N-term; Deamidated(N)@12		-0.0292570069432259	2195.12353515625	2196.131	2195.152936628	2196.16021310943	1	5	1.1.5.146.1	14.5							4574.949		11852.72						0	0	0	0.02	0	0	0	65.25	1604.31	13.56	328.13	12.38
4	16	16	19.0476194024086	13.7566134333611	13.7566134333611	IPI:IPI00796776.1; IPI:IPI00009867.3	Gene_Symbol=KRT5 cDNA FLJ54081, highly similar to Keratin, type II cytoskeletal 5; Gene_Symbol=KRT5 Keratin, type II cytoskeletal 5	0	auto - low confidence	0	0	QNLEPLFEQYINNLR	Gln->pyro-Glu@N-term; Deamidated(Q)@9; Deamidated(N)@12; Deamidated(N)@13		0.021041551604867	1875.91003417969	1876.917	1875.88905917	1876.89633565143	1	6	1.2.5.109.1	27	1.406297	0.7763458	0.9063518	0.8315238	0.9804339	0.8117515	1.253035	0.8067477	1.698507	0.9544848	1.412326	0.7816368	1.399657	0.8283342	1585.96	11.77	5309.01	12.1	3599.5	13.5	3931.33	12.93	4343.36	13.74	2272.47	13.64
4	16	16	19.0476194024086	13.7566134333611	13.7566134333611	IPI:IPI00796776.1; IPI:IPI00009867.3	Gene_Symbol=KRT5 cDNA FLJ54081, highly similar to Keratin, type II cytoskeletal 5; Gene_Symbol=KRT5 Keratin, type II cytoskeletal 5	0	auto - low confidence	0	0	SRQSSVSFRSGGSR	iTRAQ8plex@N-term; Deamidated(R)@2; Deamidated(Q)@3	cleaved M-S@N-term; missed R-Q@2; missed R-S@9	-0.0784567669034004	1802.83923339844	1803.847	1802.917791744	1803.92506822543	1	4	1.2.5.102.3	25.25	0.6413702	1.015762	0.5631713	1.026011	1.413433	0.891382	0.7472016	1.012447	0.7978819	1.381518	0.5564789	1.044601	0.5406634	1.19535	2256.23	19.68	3444.58	17.93	3181.83	17.19	8062.83	14.81	3684.61	18.94	1518.66	16.27
4	16	16	19.0476194024086	13.7566134333611	13.7566134333611	IPI:IPI00796776.1; IPI:IPI00009867.3	Gene_Symbol=KRT5 cDNA FLJ54081, highly similar to Keratin, type II cytoskeletal 5; Gene_Symbol=KRT5 Keratin, type II cytoskeletal 5	0	auto - shared MS/MS	0	18.0000007152557	YEDEINK	iTRAQ8plex@N-term; iTRAQ8plex(K)@7		0.0224603582173586	1517.84106445313	1518.848	1517.818695914	1518.82597239543	1	12	1.2.11.59.3	14.5	0.7869068	0.761091	0.5693703	0.8566772	0.388461	1.004627	5.878632	0.6608182	2.555073	0.7575009	0.4717852	1.013511	0.3185137	1.576725	1658.52	10.92	3106.62	11.86	2364.66	12.96	1628.91	12.36	21309.21	11.99	3574.89	13.39
5	14.16	14.16	40.0000005960464	27.2000014781952	23.199999332428	IPI:IPI00894498.1; IPI:IPI00894365.2; IPI:IPI00021440.1; IPI:IPI00021439.1	Gene_Symbol=ACTB Beta actin variant (Fragment); Gene_Symbol=ACTB cDNA FLJ52842, highly similar to Actin, cytoplasmic 1; Gene_Symbol=ACTG1 Actin, cytoplasmic 2; Gene_Symbol=ACTB Actin, cytoplasmic 1	1	auto	2	99.0000009536743	DLTDYLMK	iTRAQ8plex@N-term; iTRAQ8plex(K)@8		-0.0367253348231316	1605.85302734375	1606.86	1605.889752378	1606.89702885943	1	14	1.2.5.97.1	24	1.105085	0.1000324	0.6158912	0.1125584	0.7162275	0.1078058	0.8795723	0.105668	1.383626	0.1256088	1.098304	0.09993904	1.055101	0.1103941	21931.43	20.43	57690.84	21.03	33823.93	21.37	39714.3	21.55	42160.8	21.03	25599.07	21.57
5	14.16	14.16	40.0000005960464	27.2000014781952	23.199999332428	IPI:IPI00894498.1; IPI:IPI00894365.2; IPI:IPI00021440.1; IPI:IPI00021439.1	Gene_Symbol=ACTB Beta actin variant (Fragment); Gene_Symbol=ACTB cDNA FLJ52842, highly similar to Actin, cytoplasmic 1; Gene_Symbol=ACTG1 Actin, cytoplasmic 2; Gene_Symbol=ACTB Actin, cytoplasmic 1	1	auto	2	99.0000009536743	DLYANTVLSGGTTMYPGIADR	iTRAQ8plex@N-term		0.104357272386551	2518.37231445313	2519.38	2518.26804275	2519.27531923143	1	28	1.1.11.125.1	12.4	1.372373	0.6570613	1.018525	0.6726856	0.9356795	0.6904353	1.137986	0.6778986	1.74622	0.7631161	1.642398	0.6493737	1.499567	0.6881858	2368.9	14.96	7738.61	14.04	6041.87	14	5604.06	15.64	5891.88	14.52	3489.67	14.95
5	14.16	14.16	40.0000005960464	27.2000014781952	23.199999332428	IPI:IPI00894498.1; IPI:IPI00894365.2; IPI:IPI00021440.1; IPI:IPI00021439.1	Gene_Symbol=ACTB Beta actin variant (Fragment); Gene_Symbol=ACTB cDNA FLJ52842, highly similar to Actin, cytoplasmic 1; Gene_Symbol=ACTG1 Actin, cytoplasmic 2; Gene_Symbol=ACTB Actin, cytoplasmic 1	1	auto	2	99.0000009536743	FEQEMATAASSSSLEK	No iTRAQ8plex@N-term; iTRAQ8plex(K)@16	cleaved D-F@N-term	0.030358511954546	2019.00769042969	2020.015	2018.977340016	2019.98461649743	1	10	1.2.5.67.4	16.5	1.468424	4.623751	0.9654711	4.839506	1.537774	4.696326	1.490888	4.667517	1.866505	5.280739	1.444091	4.617459	2.126221	4.692917	302.65	13.52	1057.88	12.62	731.7	13.62	1176.69	17.05	986.18	13.34	476.55	13.42
5	14.16	14.16	40.0000005960464	27.2000014781952	23.199999332428	IPI:IPI00894498.1; IPI:IPI00894365.2; IPI:IPI00021440.1; IPI:IPI00021439.1	Gene_Symbol=ACTB Beta actin variant (Fragment); Gene_Symbol=ACTB cDNA FLJ52842, highly similar to Actin, cytoplasmic 1; Gene_Symbol=ACTG1 Actin, cytoplasmic 2; Gene_Symbol=ACTB Actin, cytoplasmic 1	0	auto - no iTRAQ	2	99.0000009536743	QEYDESGPSIVHR	Gln->pyro-Glu@N-term		0.00444446178153157	1498.67321777344	1499.681	1498.668836068	1499.67611254943	1	14	1.1.11.60.1	5.9000001	0.9147151	5.766188	0.8646314	5.717337	1.209827	5.62612	0.8033007	5.870823	0.513356	9.709861	0.7034081	6.255738	0.674895	7.155991	278.87	14.8	607.2	13.69	603.79	12.84	853.01	15.93	489.61	12.29	120.77	9.82
5	14.16	14.16	40.0000005960464	27.2000014781952	23.199999332428	IPI:IPI00894498.1; IPI:IPI00894365.2; IPI:IPI00021440.1; IPI:IPI00021439.1	Gene_Symbol=ACTB Beta actin variant (Fragment); Gene_Symbol=ACTB cDNA FLJ52842, highly similar to Actin, cytoplasmic 1; Gene_Symbol=ACTG1 Actin, cytoplasmic 2; Gene_Symbol=ACTB Actin, cytoplasmic 1	1	auto	2	99.0000009536743	SYELPDGQVITIGNER	iTRAQ8plex@N-term		0.0288743264973164	2094.11889648438	2095.126	2094.090002014	2095.09727849543	1	22	1.1.11.109.1	10.8	2.758173	2.800976	3.36114	2.791763	3.715838	2.79016	4.740857	2.787971	6.41045	2.816351	5.550106	2.784312	4.711357	2.793631	601.45	16.71	3948.8	14.05	5062.2	13.87	5650.48	14.53	6231.99	14.47	3252.57	15.01
5	14.16	14.16	40.0000005960464	27.2000014781952	23.199999332428	IPI:IPI00894498.1; IPI:IPI00894365.2; IPI:IPI00021440.1; IPI:IPI00021439.1	Gene_Symbol=ACTB Beta actin variant (Fragment); Gene_Symbol=ACTB cDNA FLJ52842, highly similar to Actin, cytoplasmic 1; Gene_Symbol=ACTG1 Actin, cytoplasmic 2; Gene_Symbol=ACTB Actin, cytoplasmic 1	1	auto	2	99.0000009536743	YPIEHGIVTNWDD	iTRAQ8plex@N-term; Methyl(H)@5	cleaved D-M@C-term	0.0474776662886143	1875.97839355469	1876.986	1875.93098217	1876.93825865143	1	14	1.2.11.109.2	27	1.279367	1.83839	0.8133647	1.953983	0.9180239	1.928997	1.181702	1.916407	1.741661	2.260747	1.208078	1.85543	1.241876	1.963639	1487.75	26.05	4530.74	25.38	3030.18	26.28	3453.13	27.95	3842.45	29.93	2185.91	31.26
5	14.16	14.16	40.0000005960464	27.2000014781952	23.199999332428	IPI:IPI00894498.1; IPI:IPI00894365.2; IPI:IPI00021440.1; IPI:IPI00021439.1	Gene_Symbol=ACTB Beta actin variant (Fragment); Gene_Symbol=ACTB cDNA FLJ52842, highly similar to Actin, cytoplasmic 1; Gene_Symbol=ACTG1 Actin, cytoplasmic 2; Gene_Symbol=ACTB Actin, cytoplasmic 1	0	auto - no iTRAQ	0.744727492332459	81.9999992847443	EYDESGPSIVHR	Glu->pyro-Glu@N-term	cleaved Q-E@N-term	-0.000462804979179055	1369.62573242188	1370.633	1369.626242974	1370.63351945543	1	9	1.2.5.59.2	14.5	4200.61		3993.038		3954.828		4574.949				4137.534		6238.659		0	3.93	388.11	15.31	415.49	15.73	668.9	22.99	346.27	20.44	0	30.93
5	14.16	14.16	40.0000005960464	27.2000014781952	23.199999332428	IPI:IPI00894498.1; IPI:IPI00894365.2; IPI:IPI00021440.1; IPI:IPI00021439.1	Gene_Symbol=ACTB Beta actin variant (Fragment); Gene_Symbol=ACTB cDNA FLJ52842, highly similar to Actin, cytoplasmic 1; Gene_Symbol=ACTG1 Actin, cytoplasmic 2; Gene_Symbol=ACTB Actin, cytoplasmic 1	1	auto	0.638272106647491	76.9999980926514	CDVDIR	iTRAQ8plex@N-term; Methylthio(C)@1		-0.0316216722130775	1069.48864746094	1070.496	1069.52030445	1070.52758093143	1	8	1.1.5.68.2	6.6999998	1.575515	2.536427	0.7701327	2.780204	0.7842096	2.845176	1.138493	2.703785	1.77319	2.912928	1.33946	2.469686	1.326489	2.75029	499.97	11.78	1875.04	17.61	964.19	14.23	991.3	15.81	1244.07	16.5	747.89	12.81
5	14.16	14.16	40.0000005960464	27.2000014781952	23.199999332428	IPI:IPI00894498.1; IPI:IPI00894365.2; IPI:IPI00021440.1; IPI:IPI00021439.1	Gene_Symbol=ACTB Beta actin variant (Fragment); Gene_Symbol=ACTB cDNA FLJ52842, highly similar to Actin, cytoplasmic 1; Gene_Symbol=ACTG1 Actin, cytoplasmic 2; Gene_Symbol=ACTB Actin, cytoplasmic 1	1	auto	0.346787512302399	55.0000011920929	MTQIMFETF	iTRAQ8plex@N-term; Oxidation(M)@5	cleaved F-N@C-term	-0.0217045936733484	1466.6875	1467.695	1466.709227424	1467.71650390543	1	7	1.1.5.124.3	12.3	4200.61		3993.038		3954.828		4574.949		11852.72		4137.534		6238.659		0	12.9	1274.17	10.48	359.52	10.97	652.91	13.04	940.62	15.9	718.12	11.64
5	14.16	14.16	40.0000005960464	27.2000014781952	23.199999332428	IPI:IPI00894498.1; IPI:IPI00894365.2; IPI:IPI00021440.1; IPI:IPI00021439.1	Gene_Symbol=ACTB Beta actin variant (Fragment); Gene_Symbol=ACTB cDNA FLJ52842, highly similar to Actin, cytoplasmic 1; Gene_Symbol=ACTG1 Actin, cytoplasmic 2; Gene_Symbol=ACTB Actin, cytoplasmic 1	1	auto	0.194537147879601	36.10559060375	MFETFNTPA	iTRAQ8plex@N-term	cleaved I-M@N-term; cleaved A-M@C-term	0.00928386207669973	1360.67321777344	1361.681	1360.663991784	1361.67126826543	1	8	1.1.11.105.3	10.4	0.6658891	0.7137981	0.05669983	5.367164	0.08241776	4.5745	0.1073763	2.900536	0		0.04759761	4.532253	0.08244465	5.712339	1966.58	11.94	3117.15	11.7	279.22	14.89	409.79	18.58	461.52	13.09	0	28.28
5	14.16	14.16	40.0000005960464	27.2000014781952	23.199999332428	IPI:IPI00894498.1; IPI:IPI00894365.2; IPI:IPI00021440.1; IPI:IPI00021439.1	Gene_Symbol=ACTB Beta actin variant (Fragment); Gene_Symbol=ACTB cDNA FLJ52842, highly similar to Actin, cytoplasmic 1; Gene_Symbol=ACTG1 Actin, cytoplasmic 2; Gene_Symbol=ACTB Actin, cytoplasmic 1	1	auto	0.142667502164841	28.0000001192093	YPIEHGIVTNWDDMEK	iTRAQ8plex@N-term; Pro->pyro-Glu(P)@2; iTRAQ8plex(K)@16		0.177920833230019	2568.45581054688	2569.463	2568.277996906	2569.28527338743	1	10	1.3.11.115.2	28.5	1.591885	1.712877	0.9969971	1.805785	1.253592	1.758083	1.274491	1.776421	1.697959	1.999953	1.401006	1.738112	1.45085	1.794637	864.86	14.37	3277.19	13.64	2159.2	15.27	2741.14	15.75	2409.09	15.14	1238.83	13.79
5	14.16	14.16	40.0000005960464	27.2000014781952	23.199999332428	IPI:IPI00894498.1; IPI:IPI00894365.2; IPI:IPI00021440.1; IPI:IPI00021439.1	Gene_Symbol=ACTB Beta actin variant (Fragment); Gene_Symbol=ACTB cDNA FLJ52842, highly similar to Actin, cytoplasmic 1; Gene_Symbol=ACTG1 Actin, cytoplasmic 2; Gene_Symbol=ACTB Actin, cytoplasmic 1	1	auto	0.0363973379135132	8.03921642061933	SYELPDGQVI	iTRAQ8plex@N-term; Dehydrated(D)@6	cleaved I-T@C-term	-0.0412658378481865	1405.6982421875	1406.706	1405.739599558	1406.74687603943	1	7	1.1.5.95.5	9.3999996	0.5960763	0.8246636	0.0643838	4.968136	0.07701544	4.453393	0.07079782	2.981914	0.5371768	1.743839	0		0.1178112	3.138616	1824.79	12.35	2589.16	12.2	294.2	14.48	355.32	15.64	282.36	8.2	826.93	13.29
5	14.16	14.16	40.0000005960464	27.2000014781952	23.199999332428	IPI:IPI00894498.1; IPI:IPI00894365.2; IPI:IPI00021440.1; IPI:IPI00021439.1	Gene_Symbol=ACTB Beta actin variant (Fragment); Gene_Symbol=ACTB cDNA FLJ52842, highly similar to Actin, cytoplasmic 1; Gene_Symbol=ACTG1 Actin, cytoplasmic 2; Gene_Symbol=ACTB Actin, cytoplasmic 1	1	auto	0.0354769416153431	7.84411789354156	LCYVALD	iTRAQ8plex@N-term; Methylthio(C)@2	cleaved D-F@C-term	0.0481003113090992	1145.62475585938	1146.632	1145.576756686	1146.58403316743	1	7	1.1.11.125.3	12.4	3.388416	3.249827	2.118914	3.310138	2.366767	3.282171	3.064287	3.263155	4.536124	3.415379	3.830126	3.228493	3.408549	3.306821	589.53	18.89	4754.96	25.79	3128.04	25.98	3527.69	25.08	3948.26	24.37	2255.95	26.67
5	14.16	14.16	40.0000005960464	27.2000014781952	23.199999332428	IPI:IPI00894498.1; IPI:IPI00894365.2; IPI:IPI00021440.1; IPI:IPI00021439.1	Gene_Symbol=ACTB Beta actin variant (Fragment); Gene_Symbol=ACTB cDNA FLJ52842, highly similar to Actin, cytoplasmic 1; Gene_Symbol=ACTG1 Actin, cytoplasmic 2; Gene_Symbol=ACTB Actin, cytoplasmic 1	1	auto	0.0140880523249507	3.19184403437724	FYNELR	iTRAQ8plex@N-term; Deamidated(N)@3	cleaved T-F@N-term	0.00342190824449062	1145.60571289063	1146.613	1145.602377798	1146.60965427943	1	9	1.3.5.80.2	19.75	0.391671	0.1875494	0.02055839	2.535078	0.04628995	1.122456	0.06699626	0.9635632	0.1918711	0.9399235	0.02096548	2.9575	0.05768478	1.737431	10380.06	13.06	9677.55	13.46	534.37	13.53	1214.83	13.55	1519.92	14.52	1680.15	15.65
5	14.16	14.16	40.0000005960464	27.2000014781952	23.199999332428	IPI:IPI00894498.1; IPI:IPI00894365.2; IPI:IPI00021440.1; IPI:IPI00021439.1	Gene_Symbol=ACTB Beta actin variant (Fragment); Gene_Symbol=ACTB cDNA FLJ52842, highly similar to Actin, cytoplasmic 1; Gene_Symbol=ACTG1 Actin, cytoplasmic 2; Gene_Symbol=ACTB Actin, cytoplasmic 1	1	auto	0.00416299002245069	0.953984298840516	AGFAGDDAPR	iTRAQ8plex@N-term		-0.0149496784433722	1279.63134765625	1280.639	1279.64636789	1280.65364437143	1	6	1.1.11.55.1	5.4000001	0.8594642	1.956609	0.6816937	2.096178	0.7211314	2.104012	0.6018116	2.107094	0.8964552	2.967689	0.7571473	2.050413	0.8649428	2.254622	793.61	14.61	1623.6	10.76	1354.72	13.58	1446.94	14.74	1043.85	10.7	600.17	13.97
5	14.16	14.16	40.0000005960464	27.2000014781952	23.199999332428	IPI:IPI00894498.1; IPI:IPI00894365.2; IPI:IPI00021440.1; IPI:IPI00021439.1	Gene_Symbol=ACTB Beta actin variant (Fragment); Gene_Symbol=ACTB cDNA FLJ52842, highly similar to Actin, cytoplasmic 1; Gene_Symbol=ACTG1 Actin, cytoplasmic 2; Gene_Symbol=ACTB Actin, cytoplasmic 1	0	auto - low confidence	0	0	AGFAGDDAPR	iTRAQ8plex@N-term		-0.0612147375941277	1279.58508300781	1280.592	1279.64636789	1280.65364437143	1	4	1.1.5.56.2	5.5	0.8955293	3.709344	0.5516236	4.275252	0.7090902	4.064309	0.7634479	4.549356	1.039956	4.91075	0.8552082	3.706718	0.5151122	5.093024	349.99	11.52	746.07	12.76	483.45	13.19	627.46	14.96	583.99	18.34	307.05	11.19
5	14.16	14.16	40.0000005960464	27.2000014781952	23.199999332428	IPI:IPI00894498.1; IPI:IPI00894365.2; IPI:IPI00021440.1; IPI:IPI00021439.1	Gene_Symbol=ACTB Beta actin variant (Fragment); Gene_Symbol=ACTB cDNA FLJ52842, highly similar to Actin, cytoplasmic 1; Gene_Symbol=ACTG1 Actin, cytoplasmic 2; Gene_Symbol=ACTB Actin, cytoplasmic 1	1	auto	0	9.00000035762787	CDVDIR	iTRAQ8plex@N-term; Methylthio(C)@1		0.01049296092242	1069.53076171875	1070.538	1069.52030445	1070.52758093143	1	7	1.1.11.67.2	6.5999999	0.813562	2.736827	0.5357592	2.969692	0.5596698	2.986006	0.6015173	3.007162	0.9249478	3.363042	0.8989322	2.744897	0.804555	2.926081	766.6	20.21	1484.58	10.91	1028.47	14.06	1084.75	15.21	1007.83	14.58	598.17	12.49
5	14.16	14.16	40.0000005960464	27.2000014781952	23.199999332428	IPI:IPI00894498.1; IPI:IPI00894365.2; IPI:IPI00021440.1; IPI:IPI00021439.1	Gene_Symbol=ACTB Beta actin variant (Fragment); Gene_Symbol=ACTB cDNA FLJ52842, highly similar to Actin, cytoplasmic 1; Gene_Symbol=ACTG1 Actin, cytoplasmic 2; Gene_Symbol=ACTB Actin, cytoplasmic 1	0	auto - low confidence	0	0	DGQVITIGNER	iTRAQ8plex@N-term	cleaved P-D@N-term	-0.0485057011246681	1504.76672363281	1505.774	1504.815224136	1505.82250061743	1	10	1.1.5.106.1	10.5	1.660499	0.3009201	0.784088	0.3339451	0.3735518	0.4682411	0.3636748	0.5018898	0.3657413	1.037093	0.1885186	0.7265102	0.1573083	1.266248	4498.79	13.06	17781.91	14.09	8833.11	14.58	4248.89	15.61	3575.85	14.64	1388.06	13.82
5	14.16	14.16	40.0000005960464	27.2000014781952	23.199999332428	IPI:IPI00894498.1; IPI:IPI00894365.2; IPI:IPI00021440.1; IPI:IPI00021439.1	Gene_Symbol=ACTB Beta actin variant (Fragment); Gene_Symbol=ACTB cDNA FLJ52842, highly similar to Actin, cytoplasmic 1; Gene_Symbol=ACTG1 Actin, cytoplasmic 2; Gene_Symbol=ACTB Actin, cytoplasmic 1	0	auto - low confidence	0	0	DGQVITIGNER	iTRAQ8plex@N-term	cleaved P-D@N-term	0.0066705709323287	1504.82189941406	1505.829	1504.815224136	1505.82250061743	1	8	1.1.11.107.1	10.6	1.511319	0.5510119	0.7316386	0.5998375	0.3860315	0.7840223	0.3347866	0.8725987	0.2162064	2.41778	0.1925569	1.113645	0.1555514	1.913262	2538.81	13.54	9133.36	12.65	4651.36	12.77	2477.89	14.24	1857.67	12.83	463.06	10.92
5	14.16	14.16	40.0000005960464	27.2000014781952	23.199999332428	IPI:IPI00894498.1; IPI:IPI00894365.2; IPI:IPI00021440.1; IPI:IPI00021439.1	Gene_Symbol=ACTB Beta actin variant (Fragment); Gene_Symbol=ACTB cDNA FLJ52842, highly similar to Actin, cytoplasmic 1; Gene_Symbol=ACTG1 Actin, cytoplasmic 2; Gene_Symbol=ACTB Actin, cytoplasmic 1	1	auto	0	99.0000009536743	DLTDYLMK	iTRAQ8plex@N-term; Oxidation(M)@7; iTRAQ8plex(K)@8		-0.0201044511049986	1621.86450195313	1622.872	1621.884666998	1622.89194347943	1	14	1.2.5.84.1	20.75	1.176211	0.2602562	0.7978553	0.2758632	0.6813173	0.2844352	0.9319904	0.271442	1.250265	0.3536392	0.9506549	0.2669137	0.8100705	0.3063626	5255.06	12.71	14713.2	14.14	10499.17	13.93	9052.24	13.55	10704.33	13.19	5542.66	14.3
5	14.16	14.16	40.0000005960464	27.2000014781952	23.199999332428	IPI:IPI00894498.1; IPI:IPI00894365.2; IPI:IPI00021440.1; IPI:IPI00021439.1	Gene_Symbol=ACTB Beta actin variant (Fragment); Gene_Symbol=ACTB cDNA FLJ52842, highly similar to Actin, cytoplasmic 1; Gene_Symbol=ACTG1 Actin, cytoplasmic 2; Gene_Symbol=ACTB Actin, cytoplasmic 1	1	auto	0	99.0000009536743	DLTDYLMK	iTRAQ8plex@N-term; Oxidation(M)@7; iTRAQ8plex(K)@8		-0.0421990938484669	1621.84240722656	1622.85	1621.884666998	1622.89194347943	1	13	1.2.5.97.3	24	1.156398	0.5918808	0.6076066	0.6720169	1.043778	0.5956501	0.8618721	0.6483982	1.440799	0.7148011	1.041137	0.6029441	1.072599	0.6400497	2840.39	15.93	7818.61	14.79	4321.69	16	7495.75	15.04	5350.46	17.41	3452.39	15.3
5	14.16	14.16	40.0000005960464	27.2000014781952	23.199999332428	IPI:IPI00894498.1; IPI:IPI00894365.2; IPI:IPI00021440.1; IPI:IPI00021439.1	Gene_Symbol=ACTB Beta actin variant (Fragment); Gene_Symbol=ACTB cDNA FLJ52842, highly similar to Actin, cytoplasmic 1; Gene_Symbol=ACTG1 Actin, cytoplasmic 2; Gene_Symbol=ACTB Actin, cytoplasmic 1	1	auto	0	99.0000009536743	DLTDYLMK	iTRAQ8plex@N-term; Oxidation(M)@7; iTRAQ8plex(K)@8		0.0328738614916801	1621.91748046875	1622.925	1621.884666998	1622.89194347943	1	14	1.2.11.84.1	20.75	1.226066	0.3000714	0.858938	0.3187079	0.7142017	0.3294196	1.030363	0.313026	1.273836	0.3913701	0.8025838	0.316579	0.9600561	0.3475991	4322.68	12.24	12615.69	12.53	9297.54	13.6	7805.54	13.14	9734.5	12.99	4645.21	12.55
5	14.16	14.16	40.0000005960464	27.2000014781952	23.199999332428	IPI:IPI00894498.1; IPI:IPI00894365.2; IPI:IPI00021440.1; IPI:IPI00021439.1	Gene_Symbol=ACTB Beta actin variant (Fragment); Gene_Symbol=ACTB cDNA FLJ52842, highly similar to Actin, cytoplasmic 1; Gene_Symbol=ACTG1 Actin, cytoplasmic 2; Gene_Symbol=ACTB Actin, cytoplasmic 1	1	auto	0	99.0000009536743	DLTDYLMK	iTRAQ8plex@N-term; iTRAQ8plex(K)@8		0.0206474922597408	1605.91040039063	1606.918	1605.889752378	1606.89702885943	1	14	1.2.11.96.1	23.75	1.178709	0.1056485	0.6224498	0.1181963	0.7956183	0.1120693	0.9635069	0.1106524	1.49365	0.1253639	1.166268	0.1061779	1.086038	0.1155403	21360.45	21.36	59932.32	20.43	33294.14	20.98	42967.9	21.74	44981.67	21.31	26915.21	20.35
5	14.16	14.16	40.0000005960464	27.2000014781952	23.199999332428	IPI:IPI00894498.1; IPI:IPI00894365.2; IPI:IPI00021440.1; IPI:IPI00021439.1	Gene_Symbol=ACTB Beta actin variant (Fragment); Gene_Symbol=ACTB cDNA FLJ52842, highly similar to Actin, cytoplasmic 1; Gene_Symbol=ACTG1 Actin, cytoplasmic 2; Gene_Symbol=ACTB Actin, cytoplasmic 1	1	auto	0	99.0000009536743	DLTDYLMK	iTRAQ8plex@N-term; Oxidation(M)@7; iTRAQ8plex(K)@8		0.0157840847969055	1621.900390625	1622.908	1621.884666998	1622.89194347943	1	13	1.2.11.96.4	23.75	1.159481	0.4868722	0.5912503	0.5596113	0.8844623	0.4997278	0.84404	0.5178758	1.27172	0.6342938	1.018204	0.4927354	1.146279	0.5220544	3002.82	13.66	8287.76	14.38	4445.84	14.49	6714.87	13.89	5539.4	13.71	3221.51	14.24
5	14.16	14.16	40.0000005960464	27.2000014781952	23.199999332428	IPI:IPI00894498.1; IPI:IPI00894365.2; IPI:IPI00021440.1; IPI:IPI00021439.1	Gene_Symbol=ACTB Beta actin variant (Fragment); Gene_Symbol=ACTB cDNA FLJ52842, highly similar to Actin, cytoplasmic 1; Gene_Symbol=ACTG1 Actin, cytoplasmic 2; Gene_Symbol=ACTB Actin, cytoplasmic 1	1	auto	0	99.0000009536743	DLYANTVLSGGTTMYPGIADR	iTRAQ8plex@N-term; Oxidation(M)@14		-0.0547233484685421	2534.20825195313	2535.216	2534.26295737	2535.27023385143	1	16	1.1.5.110.1	10.9	0.9057685	2.364267	0.4855561	2.668675	0.7437049	2.424776	0.8779293	2.438715	1.324795	2.918971	1.130444	2.31043	1.023489	2.427773	670.82	14.65	1446.33	13.1	815.64	12.51	1261.35	13.29	1287.17	13.97	749.71	14.52
5	14.16	14.16	40.0000005960464	27.2000014781952	23.199999332428	IPI:IPI00894498.1; IPI:IPI00894365.2; IPI:IPI00021440.1; IPI:IPI00021439.1	Gene_Symbol=ACTB Beta actin variant (Fragment); Gene_Symbol=ACTB cDNA FLJ52842, highly similar to Actin, cytoplasmic 1; Gene_Symbol=ACTG1 Actin, cytoplasmic 2; Gene_Symbol=ACTB Actin, cytoplasmic 1	1	auto	0	99.0000009536743	DLYANTVLSGGTTMYPGIADR	iTRAQ8plex@N-term		-0.00599526800215244	2518.26196289063	2519.269	2518.26804275	2519.27531923143	1	31	1.1.5.126.1	12.5	1.450425	0.732533	0.9885154	0.7599655	0.9790499	0.7628617	1.258655	0.7488477	1.830054	0.8356755	1.626953	0.730714	1.696768	0.7513772	2552.29	18.14	8811.9	15.63	6317.81	17	6317.77	17.51	7021.13	16.56	3940.33	17.32
5	14.16	14.16	40.0000005960464	27.2000014781952	23.199999332428	IPI:IPI00894498.1; IPI:IPI00894365.2; IPI:IPI00021440.1; IPI:IPI00021439.1	Gene_Symbol=ACTB Beta actin variant (Fragment); Gene_Symbol=ACTB cDNA FLJ52842, highly similar to Actin, cytoplasmic 1; Gene_Symbol=ACTG1 Actin, cytoplasmic 2; Gene_Symbol=ACTB Actin, cytoplasmic 1	1	auto	0	98.0000019073486	DLYANTVLSGGTTMYPGIADR	iTRAQ8plex@N-term; Oxidation(M)@14		-0.0232289265841246	2534.23974609375	2535.247	2534.26295737	2535.27023385143	1	9	1.1.5.126.3	12.5	4200.61		3993.038		3954.828		4574.949		11852.72		4137.534		6238.659		0	13.83	1366.71	27.87	662.78	21.78	737.77	20.16	1026.11	21.57	495.01	22.81
5	14.16	14.16	40.0000005960464	27.2000014781952	23.199999332428	IPI:IPI00894498.1; IPI:IPI00894365.2; IPI:IPI00021440.1; IPI:IPI00021439.1	Gene_Symbol=ACTB Beta actin variant (Fragment); Gene_Symbol=ACTB cDNA FLJ52842, highly similar to Actin, cytoplasmic 1; Gene_Symbol=ACTG1 Actin, cytoplasmic 2; Gene_Symbol=ACTB Actin, cytoplasmic 1	1	auto	0	5.99999986588955	DLYANTVLSGGTTMYPGIADR	iTRAQ8plex@N-term; Oxidation(M)@14		0.0373184867203236	2534.30029296875	2535.308	2534.26295737	2535.27023385143	1	8	1.1.11.109.2	10.8	0.8498532	4.355618	0.6962993	4.549368	0.9327735	4.463267	1.123368	4.231307	1.592813	4.864198	1.114757	4.177722	1.23089	4.50516	319.2	12.42	645.73	12.64	556.56	13.12	752.78	16.46	783.71	13.03	428.91	12.52
5	14.16	14.16	40.0000005960464	27.2000014781952	23.199999332428	IPI:IPI00894498.1; IPI:IPI00894365.2; IPI:IPI00021440.1; IPI:IPI00021439.1	Gene_Symbol=ACTB Beta actin variant (Fragment); Gene_Symbol=ACTB cDNA FLJ52842, highly similar to Actin, cytoplasmic 1; Gene_Symbol=ACTG1 Actin, cytoplasmic 2; Gene_Symbol=ACTB Actin, cytoplasmic 1	0	auto - low confidence	0	0	DLYANTVLSGGTTMYPGIADR	iTRAQ8plex@N-term; Amino(Y)@15		-0.0729139372706413	2533.2060546875	2534.213	2533.278941792	2534.28621827343	1	7	1.1.5.111.6	11	4200.61		3993.038		3954.828		4574.949		11852.72		4137.534		6238.659		0	8.28	818.05	13.94	446.09	13.88	510.92	12.94	614.65	14.25	274.39	13
5	14.16	14.16	40.0000005960464	27.2000014781952	23.199999332428	IPI:IPI00894498.1; IPI:IPI00894365.2; IPI:IPI00021440.1; IPI:IPI00021439.1	Gene_Symbol=ACTB Beta actin variant (Fragment); Gene_Symbol=ACTB cDNA FLJ52842, highly similar to Actin, cytoplasmic 1; Gene_Symbol=ACTG1 Actin, cytoplasmic 2; Gene_Symbol=ACTB Actin, cytoplasmic 1	0	auto - low confidence	0	0	DSYVGDEAQSK	iTRAQ8plex@N-term; iTRAQ8plex(K)@11		-0.0284797735512257	1805.89709472656	1806.904	1805.925680186	1806.93295666743	1	3	1.1.11.55.4	5.4000001	1.128361	3.679507	0.7715072	4.139341	1.120974	3.694445	0.8889417	3.948858	1.112499	4.449234	1.205389	3.682635	1.14473	3.908926	343.95	11.9	923.82	11.57	664.49	15.1	974.81	12.63	668.25	12.72	322.8	9.03
5	14.16	14.16	40.0000005960464	27.2000014781952	23.199999332428	IPI:IPI00894498.1; IPI:IPI00894365.2; IPI:IPI00021440.1; IPI:IPI00021439.1	Gene_Symbol=ACTB Beta actin variant (Fragment); Gene_Symbol=ACTB cDNA FLJ52842, highly similar to Actin, cytoplasmic 1; Gene_Symbol=ACTG1 Actin, cytoplasmic 2; Gene_Symbol=ACTB Actin, cytoplasmic 1	0	auto - no iTRAQ	0	81.0000002384186	EYDESGPSIVHR	Glu->pyro-Glu@N-term	cleaved Q-E@N-term	0.0183359514921904	1369.64453125	1370.652	1369.626242974	1370.63351945543	1	10	1.2.11.58.1	14.25	4200.61		3993.038		3954.828		4574.949				4137.534				0	4.05	399.92	10.33	423.68	12.97	829.96	16.09	388.22	14.69	0	44.98
5	14.16	14.16	40.0000005960464	27.2000014781952	23.199999332428	IPI:IPI00894498.1; IPI:IPI00894365.2; IPI:IPI00021440.1; IPI:IPI00021439.1	Gene_Symbol=ACTB Beta actin variant (Fragment); Gene_Symbol=ACTB cDNA FLJ52842, highly similar to Actin, cytoplasmic 1; Gene_Symbol=ACTG1 Actin, cytoplasmic 2; Gene_Symbol=ACTB Actin, cytoplasmic 1	1	auto	0	99.0000009536743	FEQEMATAASSSSLEK	No iTRAQ8plex@N-term; iTRAQ8plex(K)@16	cleaved D-F@N-term	0.0697870701551437	2019.04711914063	2020.054	2018.977340016	2019.98461649743	1	13	1.2.11.66.2	16.25	1.603368	2.14772	1.323123	2.172035	1.447627	2.14922	1.606631	2.161729	1.764852	2.562225	1.728754	2.133259	1.643898	2.223886	835.74	17.43	3189.69	16.36	2769.01	16.8	3058.84	15.88	2934.66	16.69	1244.28	18.52
5	14.16	14.16	40.0000005960464	27.2000014781952	23.199999332428	IPI:IPI00894498.1; IPI:IPI00894365.2; IPI:IPI00021440.1; IPI:IPI00021439.1	Gene_Symbol=ACTB Beta actin variant (Fragment); Gene_Symbol=ACTB cDNA FLJ52842, highly similar to Actin, cytoplasmic 1; Gene_Symbol=ACTG1 Actin, cytoplasmic 2; Gene_Symbol=ACTB Actin, cytoplasmic 1	0	auto - low confidence	0	0	IIAPPER	iTRAQ8plex@N-term; Deamidated(R)@7		-0.0836763232946396	1099.57067871094	1100.578	1099.65441337	1100.66168985143	1	3	1.1.5.115.4	11.4	2.655226	6.274918	0.9648908	6.969576	1.262614	6.510056	1.575225	6.51368	1.668108	7.866367	1.614238	6.342178	2.019366	6.517533	208.51	12.83	1317.87	16.21	503.8	16.49	665.62	14.15	717.86	15.34	293.42	14.38
5	14.16	14.16	40.0000005960464	27.2000014781952	23.199999332428	IPI:IPI00894498.1; IPI:IPI00894365.2; IPI:IPI00021440.1; IPI:IPI00021439.1	Gene_Symbol=ACTB Beta actin variant (Fragment); Gene_Symbol=ACTB cDNA FLJ52842, highly similar to Actin, cytoplasmic 1; Gene_Symbol=ACTG1 Actin, cytoplasmic 2; Gene_Symbol=ACTB Actin, cytoplasmic 1	0	auto - low confidence	0	0	LCYVALD	iTRAQ8plex@N-term; Methylthio(C)@2	cleaved D-F@C-term	-0.0114705301821232	1145.56518554688	1146.573	1145.576756686	1146.58403316743	1	7	1.1.5.126.2	12.5	1.810843	1.531207	1.333808	1.56217	1.78547	1.537031	2.233924	1.529634	3.035535	1.582907	2.507936	1.520259	2.420557	1.54481	980.44	14.76	4226.16	11.82	3274.67	13.66	4425.91	13.72	4786.96	12.97	2510.7	12.28
5	14.16	14.16	40.0000005960464	27.2000014781952	23.199999332428	IPI:IPI00894498.1; IPI:IPI00894365.2; IPI:IPI00021440.1; IPI:IPI00021439.1	Gene_Symbol=ACTB Beta actin variant (Fragment); Gene_Symbol=ACTB cDNA FLJ52842, highly similar to Actin, cytoplasmic 1; Gene_Symbol=ACTG1 Actin, cytoplasmic 2; Gene_Symbol=ACTB Actin, cytoplasmic 1	1	auto	0	30.8944729016881	MFETFNTPA	iTRAQ8plex@N-term	cleaved I-M@N-term; cleaved A-M@C-term	-0.0362487696111202	1360.62768554688	1361.635	1360.663991784	1361.67126826543	1	7	1.1.5.106.5	10.5	0.7349555	1.241984	0.05747693	8.927385	0.0560206	6.025114	0.1126438	3.801013	0		0.1091353	5.342435	0.09665323	6.499673	1200.11	12.79	2099.55	13.39	172.73	15.31	169.98	10.08	295.46	10.78	0	28.45
5	14.16	14.16	40.0000005960464	27.2000014781952	23.199999332428	IPI:IPI00894498.1; IPI:IPI00894365.2; IPI:IPI00021440.1; IPI:IPI00021439.1	Gene_Symbol=ACTB Beta actin variant (Fragment); Gene_Symbol=ACTB cDNA FLJ52842, highly similar to Actin, cytoplasmic 1; Gene_Symbol=ACTG1 Actin, cytoplasmic 2; Gene_Symbol=ACTB Actin, cytoplasmic 1	0	auto - low confidence	0	0	MTQIMFETFN	iTRAQ8plex@N-term; Oxidation(M)@1	cleaved N-T@C-term	-0.0555628836154938	1580.69653320313	1581.704	1580.752154876	1581.75943135743	1	6	1.1.5.107.3	10.6	1.268575	4.298865	1.692863	4.170577	1.570686	4.161294	1.302985	4.334468	1.788879	5.224443	1.615467	4.302646	2.227052	4.243017	306.97	12.35	926.95	14.04	1301.28	14.3	1219.03	12.96	874.19	14.1	463.25	15.44
5	14.16	14.16	40.0000005960464	27.2000014781952	23.199999332428	IPI:IPI00894498.1; IPI:IPI00894365.2; IPI:IPI00021440.1; IPI:IPI00021439.1	Gene_Symbol=ACTB Beta actin variant (Fragment); Gene_Symbol=ACTB cDNA FLJ52842, highly similar to Actin, cytoplasmic 1; Gene_Symbol=ACTG1 Actin, cytoplasmic 2; Gene_Symbol=ACTB Actin, cytoplasmic 1	0	auto - no iTRAQ	0	99.0000009536743	QEYDESGPSIVHR	Gln->pyro-Glu@N-term		-0.0578119494020939	1498.61096191406	1499.618	1498.668836068	1499.67611254943	1	13	1.1.5.59.1	5.8000002	4200.61		3993.038		3954.828		4574.949								0	2.93	289.78	13.14	324.19	14.18	581.42	14.32	274.65	11.26	0	8.93
5	14.16	14.16	40.0000005960464	27.2000014781952	23.199999332428	IPI:IPI00894498.1; IPI:IPI00894365.2; IPI:IPI00021440.1; IPI:IPI00021439.1	Gene_Symbol=ACTB Beta actin variant (Fragment); Gene_Symbol=ACTB cDNA FLJ52842, highly similar to Actin, cytoplasmic 1; Gene_Symbol=ACTG1 Actin, cytoplasmic 2; Gene_Symbol=ACTB Actin, cytoplasmic 1	1	auto	0	3.75163419651829	SYELPDGQVI	iTRAQ8plex@N-term; Dehydrated(D)@6	cleaved I-T@C-term	0.0103703625500202	1405.74987792969	1406.757	1405.739599558	1406.74687603943	1	7	1.1.11.95.6	9.3999996	0.6187565	0.6130189	0.07329852	2.999205	0.0803965	2.262741	0.09163693	3.281553	0.4841064	1.355462	0.07428116	3.74449	0.1475152	2.169225	2294.72	11.33	3379.82	12.28	421.19	12.46	466.44	10.3	459.59	14.91	937.15	11.83
5	14.16	14.16	40.0000005960464	27.2000014781952	23.199999332428	IPI:IPI00894498.1; IPI:IPI00894365.2; IPI:IPI00021440.1; IPI:IPI00021439.1	Gene_Symbol=ACTB Beta actin variant (Fragment); Gene_Symbol=ACTB cDNA FLJ52842, highly similar to Actin, cytoplasmic 1; Gene_Symbol=ACTG1 Actin, cytoplasmic 2; Gene_Symbol=ACTB Actin, cytoplasmic 1	1	auto	0	99.0000009536743	SYELPDGQVITIGNER	iTRAQ8plex@N-term		-0.0446126535534859	2094.04541015625	2095.053	2094.090002014	2095.09727849543	1	26	1.1.5.111.1	11	3.531403	1.457061	3.757845	1.454996	4.401033	1.454021	5.582901	1.45295	7.133323	1.465305	6.463989	1.451498	5.734205	1.455178	1326.08	19.22	11147.08	16.65	12478.48	15.93	14755.48	17.12	16180.8	16.46	7979.95	17.19
5	14.16	14.16	40.0000005960464	27.2000014781952	23.199999332428	IPI:IPI00894498.1; IPI:IPI00894365.2; IPI:IPI00021440.1; IPI:IPI00021439.1	Gene_Symbol=ACTB Beta actin variant (Fragment); Gene_Symbol=ACTB cDNA FLJ52842, highly similar to Actin, cytoplasmic 1; Gene_Symbol=ACTG1 Actin, cytoplasmic 2; Gene_Symbol=ACTB Actin, cytoplasmic 1	1	auto	0	99.0000009536743	SYELPDGQVITIGNER	iTRAQ8plex@N-term		-0.960214138031006	2093.12963867188	2094.137	2094.090002014	2095.09727849543	1	14	1.3.5.106.1	26.25	1.909425	2.521274	2.526755	2.498109	2.988212	2.491343	2.955946	2.498213	3.838438	2.561347	5.20255	2.479956	3.934915	2.497635	596.88	14.76	2712.9	13.34	3776.62	13.38	4509.49	13.66	3856.15	13.69	1932.77	12.9
5	14.16	14.16	40.0000005960464	27.2000014781952	23.199999332428	IPI:IPI00894498.1; IPI:IPI00894365.2; IPI:IPI00021440.1; IPI:IPI00021439.1	Gene_Symbol=ACTB Beta actin variant (Fragment); Gene_Symbol=ACTB cDNA FLJ52842, highly similar to Actin, cytoplasmic 1; Gene_Symbol=ACTG1 Actin, cytoplasmic 2; Gene_Symbol=ACTB Actin, cytoplasmic 1	1	auto	0	99.0000009536743	SYELPDGQVITIGNER	iTRAQ8plex@N-term; Oxidation(N)@14; Dehydrated(E)@15; Deamidated(R)@16		0.119271546602249	2093.17749023438	2094.185	2093.058367528	2094.06564400943	1	13	1.3.11.106.1	26.25	1.943445	2.812659	2.299016	2.795185	2.456235	2.792684	2.184633	2.811253	3.507599	2.914758	4.566762	2.770865	3.080406	2.800548	566.43	15.64	2620.37	14.04	3260.93	14.18	3517.59	14.72	2704.55	14.29	1676.08	15.65
5	14.16	14.16	40.0000005960464	27.2000014781952	23.199999332428	IPI:IPI00894498.1; IPI:IPI00894365.2; IPI:IPI00021440.1; IPI:IPI00021439.1	Gene_Symbol=ACTB Beta actin variant (Fragment); Gene_Symbol=ACTB cDNA FLJ52842, highly similar to Actin, cytoplasmic 1; Gene_Symbol=ACTG1 Actin, cytoplasmic 2; Gene_Symbol=ACTB Actin, cytoplasmic 1	1	auto	0	99.0000009536743	YPIEHGIVTNWDD	iTRAQ8plex@N-term; Methyl(H)@5	cleaved D-M@C-term	-0.0208814479410648	1875.91003417969	1876.917	1875.93098217	1876.93825865143	1	15	1.2.5.109.1	27	1.406297	0.7763458	0.9063518	0.8315238	0.9804339	0.8117515	1.253035	0.8067477	1.698507	0.9544848	1.412326	0.7816368	1.399657	0.8283342	1585.96	11.77	5309.01	12.1	3599.5	13.5	3931.33	12.93	4343.36	13.74	2272.47	13.64
6	13.04	13.04	8.72448980808258	3.82653065025806	3.26530598104	IPI:IPI00019502.3	Gene_Symbol=MYH9 Isoform 1 of Myosin-9	1	auto	2	99.0000009536743	ALEEAMEQK	iTRAQ8plex@N-term; iTRAQ8plex(K)@9		0.0699496492743492	1655.97131347656	1656.979	1655.901379702	1656.90865618343	1	16	1.3.11.79.3	19.5	1.167988	0.2829486	0.8490285	0.2950231	0.8552728	0.291186	1.327038	0.2799197	1.965408	0.3191657	0.4984034	0.344488	0.5252471	0.4286584	5043.72	13.36	14022.76	13.95	10723.25	13.93	10906.48	13.19	14628.66	13.24	8362.62	14.89
6	13.04	13.04	8.72448980808258	3.82653065025806	3.26530598104	IPI:IPI00019502.3	Gene_Symbol=MYH9 Isoform 1 of Myosin-9	1	auto	2	99.0000009536743	ALELDSNLYR	iTRAQ8plex@N-term		0.00386710837483406	1496.81799316406	1497.825	1496.814161496	1497.82143797743	1	18	1.3.5.87.1	21.5	1.045378	0.1791732	0.6715489	0.200405	0.6385124	0.204216	1.498528	0.174435	1.782398	0.2013777	0.3901366	0.2575116	0.4289243	0.2870955	9041.75	15.05	22499.35	14.92	15204.89	16.97	14596.57	17.27	29613.36	15.45	13595.52	15.41
6	13.04	13.04	8.72448980808258	3.82653065025806	3.26530598104	IPI:IPI00019502.3	Gene_Symbol=MYH9 Isoform 1 of Myosin-9	1	auto	2	99.0000009536743	ALEQQVEEMK	iTRAQ8plex@N-term; iTRAQ8plex(K)@10		0.025242704898119	1812.01647949219	1813.024	1811.991257346	1812.99853382743	1	18	1.3.5.83.3	20.5	1.157228	0.7308369	0.7699478	0.7737573	0.85598	0.7598429	1.621376	0.7236015	1.853343	0.8130555	0.457601	0.9500206	0.6249396	0.9612777	1955.89	13.66	5387.75	11.6	3771.02	12.56	4232.89	12.67	6931.04	13.12	3058.01	12.73
6	13.04	13.04	8.72448980808258	3.82653065025806	3.26530598104	IPI:IPI00019502.3	Gene_Symbol=MYH9 Isoform 1 of Myosin-9	0	auto - shared MS/MS	2	99.0000009536743	FDQLLAEEK	iTRAQ8plex@N-term; iTRAQ8plex(K)@9		-0.0511787496507168	1699.90942382813	1700.917	1699.96060913	1700.96788561143	1	16	1.2.5.104.1	25.75	1.309498	0.373126	1.067386	0.3806159	0.959512	0.3825132	1.512748	0.3721151	1.900403	0.423817	0.6267835	0.4359543	0.6539007	0.507646	4059.27	14.31	12653.1	15.47	10849.82	15.57	9847.53	14.62	13421	15.99	6507.77	15.31
6	13.04	13.04	8.72448980808258	3.82653065025806	3.26530598104	IPI:IPI00019502.3	Gene_Symbol=MYH9 Isoform 1 of Myosin-9	1	auto	2	99.0000009536743	LKDVLLQVDDER	iTRAQ8plex@N-term; iTRAQ8plex(K)@2		0.0652799308300018	2050.25366210938	2051.261	2050.18837725	2051.19565373143	1	18	1.3.5.119.1	29.5	1.59623	0.4889908	1.087981	0.5044736	1.121629	0.4995806	1.872728	0.485967	2.423574	0.5241963	0.6120366	0.5809285	0.725487	0.6181259	3298.89	15.65	12534.51	14.86	8987.57	15.42	9355.05	14.65	13502.46	14.23	6744.7	15.04
6	13.04	13.04	8.72448980808258	3.82653065025806	3.26530598104	IPI:IPI00019502.3	Gene_Symbol=MYH9 Isoform 1 of Myosin-9	1	auto	2	99.0000009536743	NLPIYSEEIVEMYK	iTRAQ8plex@N-term; iTRAQ8plex(K)@14		0.0747059732675552	2335.33422851563	2336.342	2335.25949328	2336.26676976143	1	14	1.3.5.145.2	36	1.855689	2.972316	1.082367	3.067082	1.134656	3.047864	1.701064	2.889815	2.784758	3.05838	0.8214434	3.459713	0.8372234	3.763721	382.41	10.61	1689.19	18.01	1036.47	13.55	1097.04	13.84	1421.74	11.49	898.37	11.56
6	13.04	13.04	8.72448980808258	3.82653065025806	3.26530598104	IPI:IPI00019502.3	Gene_Symbol=MYH9 Isoform 1 of Myosin-9	1	auto	0.99999988079071	89.9999976158142	EMEAELEDERK	iTRAQ8plex@N-term; iTRAQ8plex(K)@11	missed R-K@10	0.0837442204356194	1986.10266113281	1987.11	1986.018928658	1987.02620513943	1	8	1.2.11.69.6	17	1.55104	1.44324	0.9559232	1.511425	0.9131478	1.520393	1.610866	1.444677	2.448879	1.542288	0.7588766	1.563926	0.9394447	1.652307	1025.74	14.32	3787.08	13.86	2455.35	14.22	2368.14	14.26	3611.33	13.42	2119.06	13.89
6	13.04	13.04	8.72448980808258	3.82653065025806	3.26530598104	IPI:IPI00019502.3	Gene_Symbol=MYH9 Isoform 1 of Myosin-9	0	auto - shared MS/MS	0.0222763959318399	5.00000007450581	CNGVLEGIR	iTRAQ8plex@N-term; Methylthio(C)@1; Deamidated(N)@2		-0.0285668484866619	1310.63427734375	1311.642	1310.662945948	1311.67022242943	1	6	1.1.5.84.3	8.3000002	2.305336	4.270146	1.771311	4.390306	1.966913	4.383032	3.065963	4.262592	2.735596	5.058622	1.206663	4.760695	1.470868	5.038548	228.1	9.45	1251.71	12.95	1011.75	14.7	1134.33	16.23	1528.49	15.33	526.4	15.28
6	13.04	13.04	8.72448980808258	3.82653065025806	3.26530598104	IPI:IPI00019502.3	Gene_Symbol=MYH9 Isoform 1 of Myosin-9	1	auto	0.0121065536513925	2.74914097601605	HSQAVEELAEQLEQTK	iTRAQ8plex@N-term; iTRAQ8plex(K)@16		0.264723896980286	2447.57641601563	2448.584	2447.311739868	2448.31901634943	1	9	1.5.11.107.1	26.5	1.107683	0.09611282	0.8090364	0.1013605	0.8450384	0.09981777	1.31593	0.09540983	1.827527	0.1067587	0.443199	0.1297129	0.4908713	0.1545456	18431.61	16.55	48598.51	16.66	37340.87	17.56	39379.36	17.17	53011.04	17.1	28416.17	16.41
6	13.04	13.04	8.72448980808258	3.82653065025806	3.26530598104	IPI:IPI00019502.3	Gene_Symbol=MYH9 Isoform 1 of Myosin-9	1	auto	0.00391700025647879	0.897867540317754	SMAVAARK	iTRAQ8plex@N-term; iTRAQ8plex(K)@8	missed R-K@7	0.126027122139931	1440.99560546875	1442.003	1440.869626084	1441.87690256543	1	5	1.5.5.143.2	35.5	4200.61		3993.038		3954.828		4574.949		11852.72		4137.534		6238.659		0	4.68	462.78	10.88	1407.59	13.51	1719.79	13	507.62	13.62	217.04	10.84
6	13.04	13.04	8.72448980808258	3.82653065025806	3.26530598104	IPI:IPI00019502.3	Gene_Symbol=MYH9 Isoform 1 of Myosin-9	1	auto	0.00342543888837099	0.785634082876874	DMFQETMEAMR	iTRAQ8plex@N-term		0.0604210458695889	1691.82275390625	1692.83	1691.762402006	1692.76967848743	1	5	1.1.11.119.2	11.8	0.951098	1.52906	0.5316748	1.80744	0.7583441	1.567118	0.7548623	1.646552	1.199115	2.031176	0.4873928	1.798589	0.5492191	2.031655	829.13	11	1877.12	14.27	1103.88	13.55	1589.71	13.26	1367.92	13.34	838.73	12.9
6	13.04	13.04	8.72448980808258	3.82653065025806	3.26530598104	IPI:IPI00019502.3	Gene_Symbol=MYH9 Isoform 1 of Myosin-9	0	auto - low confidence	0.00195432920008898	0.448989917733	LEEEAK	iTRAQ8plex@N-term; iTRAQ8plex(K)@6	cleaved T-L@N-term	0.017048304900527	1325.7822265625	1326.79	1325.765203778	1326.77248025943	1	5	1.3.11.57.6	14	1.067378	2.006957	0.7342126	2.128947	0.9204045	2.116818	0.9324653	2.076682	1.869055	2.213377	0.9961961	2.001725	1.231707	2.173382	697.73	13.01	1772.76	13.16	1282.81	13.18	1623.66	16.27	1421.97	13	1100.14	13.12
6	13.04	13.04	8.72448980808258	3.82653065025806	3.26530598104	IPI:IPI00019502.3	Gene_Symbol=MYH9 Isoform 1 of Myosin-9	0	auto - low confidence	0	0	AGVLAHLEEER	iTRAQ8plex@N-term		-0.00350465206429362	1526.83239746094	1527.84	1526.83595958	1527.84323606143	1	3	1.2.11.75.4	18.5	0.9790299	1.478455	1.34423	1.42351	1.265091	1.437794	0.7094316	1.635974	0.9377474	2.445429	1.625177	1.41212	1.507319	1.481779	1181.02	16.19	2752.31	15.24	3975.43	15.25	3777.53	16.38	1831.21	16.35	934.29	18.92
6	13.04	13.04	8.72448980808258	3.82653065025806	3.26530598104	IPI:IPI00019502.3	Gene_Symbol=MYH9 Isoform 1 of Myosin-9	0	auto - low confidence	0	0	AGVLAHLEEER	iTRAQ8plex@N-term		-8.96169853210449	1517.87426757813	1518.882	1526.83595958	1527.84323606143	1	9	1.3.11.93.3	23	2.00325	1.173979	1.910253	1.173189	2.776491	1.162675	3.32083	1.163071	3.299339	1.223807	2.604694	1.165007	1.797057	1.213875	1231.35	14.2	5871.66	12.91	5890.14	12.7	8643.84	12.8	8937.14	13.51	3427.26	14.04
6	13.04	13.04	8.72448980808258	3.82653065025806	3.26530598104	IPI:IPI00019502.3	Gene_Symbol=MYH9 Isoform 1 of Myosin-9	1	auto	0	99.0000009536743	ALEEAMEQK	iTRAQ8plex@N-term; iTRAQ8plex(K)@9		0.0156287979334593	1655.9169921875	1656.924	1655.901379702	1656.90865618343	1	16	1.3.5.80.3	19.75	1.080286	0.7595598	0.8022189	0.8030348	0.9198741	0.784343	1.203517	0.7681058	1.570402	0.9205343	0.4470605	1.017675	0.5687251	1.072443	1767.47	12.72	4545.01	11.04	3550.57	12.65	4110.64	12.82	4649.16	12.48	2341.54	13.44
6	13.04	13.04	8.72448980808258	3.82653065025806	3.26530598104	IPI:IPI00019502.3	Gene_Symbol=MYH9 Isoform 1 of Myosin-9	1	auto	0	99.0000009536743	ALELDSNLYR	iTRAQ8plex@N-term		0.0558686554431915	1496.86999511719	1497.877	1496.814161496	1497.82143797743	1	18	1.3.11.86.1	21.25	1.023928	0.1533887	0.6435411	0.1702998	0.6326542	0.1706707	1.630946	0.1471471	1.890283	0.1687647	0.34945	0.224166	0.4456512	0.2490722	12445.07	17.57	30332.69	18.19	20055.19	19.1	19906.4	19.09	44361.6	18.4	19845.53	18.35
6	13.04	13.04	8.72448980808258	3.82653065025806	3.26530598104	IPI:IPI00019502.3	Gene_Symbol=MYH9 Isoform 1 of Myosin-9	1	auto	0	99.0000009536743	ALEQQVEEMK	iTRAQ8plex@N-term; iTRAQ8plex(K)@10		0.0848125368356705	1812.07604980469	1813.083	1811.991257346	1812.99853382743	1	18	1.3.11.82.5	20.25	1.127495	0.3151437	0.6680223	0.343658	0.7844038	0.3295352	1.404446	0.3116358	1.586568	0.3829954	0.4231452	0.4422841	0.59746	0.4656413	4365.65	12.88	11716.76	12.98	7302.86	12.87	8658	12.71	13400.6	13.45	5843.14	14.27
6	13.04	13.04	8.72448980808258	3.82653065025806	3.26530598104	IPI:IPI00019502.3	Gene_Symbol=MYH9 Isoform 1 of Myosin-9	0	auto - low confidence	0	0	ALEQQVEEMK	iTRAQ8plex@N-term; Oxidation(M)@9; iTRAQ8plex(K)@10		0.0404572114348412	1828.02661132813	1829.034	1827.986171966	1828.99344844743	1	4	1.3.5.70.1	17.25	0.9316801	2.006075	0.700354	2.065724	0.3151077	3.041156	5.722271	1.790331	11.85516	1.794865	0.4320514	2.570488	0.4497776	3.529006	661.15	11.8	1466.26	13.43	1159.5	12.06	526.73	12.97	8268.73	11.66	6612.2	12.57
6	13.04	13.04	8.72448980808258	3.82653065025806	3.26530598104	IPI:IPI00019502.3	Gene_Symbol=MYH9 Isoform 1 of Myosin-9	0	auto - low confidence	0	0	CNGVLEGIR	iTRAQ8plex@N-term; Methylthio(C)@1; Deamidated(N)@2		0.0223369225859642	1310.68518066406	1311.693	1310.662945948	1311.67022242943	1	5	1.1.11.84.1	8.3000002	1.3979	2.808052	1.258671	2.832647	1.166395	2.833851	1.536552	2.836398	2.016439	3.026505	0.6200041	3.254743	0.9575641	3.410091	538.23	14.62	1790.97	12.75	1696.42	13.63	1587.24	12.82	1807.53	14.76	915.57	12.22
6	13.04	13.04	8.72448980808258	3.82653065025806	3.26530598104	IPI:IPI00019502.3	Gene_Symbol=MYH9 Isoform 1 of Myosin-9	1	auto	0	63.9999985694885	EMEAELEDERK	iTRAQ8plex@N-term; iTRAQ8plex(K)@11	missed R-K@10	0.036381121724844	1986.05529785156	1987.063	1986.018928658	1987.02620513943	1	7	1.2.5.70.3	17.25	2.060286	2.660915	1.321081	2.722612	0.9733775	2.798562	1.751462	2.679941	2.214732	2.981427	0.6950518	3.009352	1.115132	2.923791	564.63	14.77	2769.08	13.5	1867.87	14.1	1389.55	13.82	2161.4	12.59	1054.93	15.09
6	13.04	13.04	8.72448980808258	3.82653065025806	3.26530598104	IPI:IPI00019502.3	Gene_Symbol=MYH9 Isoform 1 of Myosin-9	0	auto - shared MS/MS	0	99.0000009536743	FDQLLAEEK	iTRAQ8plex@N-term; iTRAQ8plex(K)@9		-0.00418185722082853	1699.95642089844	1700.964	1699.96060913	1700.96788561143	1	16	1.2.11.103.1	25.5	1.058647	0.3064236	0.7853548	0.3189378	0.8102187	0.3183589	1.207196	0.3070575	1.537829	0.3662739	0.4934858	0.3712978	0.52916	0.4514495	4429.66	12.73	11162.61	11.87	8711.43	12.05	9074.06	12.43	11687.42	12.64	5746.68	13.05
6	13.04	13.04	8.72448980808258	3.82653065025806	3.26530598104	IPI:IPI00019502.3	Gene_Symbol=MYH9 Isoform 1 of Myosin-9	0	auto - low confidence	0	0	IAEFTTNLTEEEEK	iTRAQ8plex@N-term; iTRAQ8plex(K)@14		-0.0298966858536005	2261.15893554688	2262.166	2261.18883074	2262.19610722143	1	3	1.1.5.119.3	11.8	1.041364	3.070137	0.5894902	3.313504	0.7659463	3.125023	0.8599788	3.260806	1.897937	3.247511	0.5415234	3.50318	0.6711122	4.043251	465.99	12.96	1155.11	15.02	687.87	12.39	902.41	12.86	875.86	14.91	746.1	12.51
6	13.04	13.04	8.72448980808258	3.82653065025806	3.26530598104	IPI:IPI00019502.3	Gene_Symbol=MYH9 Isoform 1 of Myosin-9	1	auto	0	99.0000009536743	LKDVLLQVDDER	iTRAQ8plex@N-term; iTRAQ8plex(K)@2		0.0992152020335197	2050.28759765625	2051.295	2050.18837725	2051.19565373143	1	16	1.3.11.119.1	29.5	1.440525	0.3012711	1.037172	0.3105101	1.126647	0.308065	1.915371	0.2988635	2.406365	0.3258029	0.5747372	0.3539836	0.7019371	0.3827632	5162.74	15.01	17702.93	13.98	13408.62	14.62	14706.08	14.98	21612.43	14.96	10480.46	15.41
6	13.04	13.04	8.72448980808258	3.82653065025806	3.26530598104	IPI:IPI00019502.3	Gene_Symbol=MYH9 Isoform 1 of Myosin-9	1	auto	0	95.9999978542328	NLPIYSEEIVEMYK	iTRAQ8plex@N-term; iTRAQ8plex(K)@14		0.0600576661527157	2335.31958007813	2336.327	2335.25949328	2336.26676976143	1	9	1.3.11.146.1	36.25	1.295921	1.87091	0.783356	2.00723	0.7434779	2.008288	1.338078	1.896465	2.684933	1.969332	0.6492258	2.063203	0.6174654	2.445295	762.66	13.73	2352.63	11.98	1496.04	13.28	1433.6	12.76	2230.4	13.3	1727.44	13.79
6	13.04	13.04	8.72448980808258	3.82653065025806	3.26530598104	IPI:IPI00019502.3	Gene_Symbol=MYH9 Isoform 1 of Myosin-9	1	auto	0	31.9999992847443	NLPIYSEEIVEMYK	iTRAQ8plex@N-term; Oxidation(M)@12; iTRAQ8plex(K)@14		0.127273723483086	2351.38159179688	2352.389	2351.2544079	2352.26168438143	1	8	1.3.11.128.4	31.75	1.238752	1.497694	0.6697508	1.648808	0.7376622	1.595149	1.197224	1.513036	1.916239	1.668129	0.5117308	1.837798	0.7858697	1.830875	967.94	13.86	2854.15	12.53	1623.36	13.27	1805.24	12.69	2532.76	12.38	1564.72	13.39
6	13.04	13.04	8.72448980808258	3.82653065025806	3.26530598104	IPI:IPI00019502.3	Gene_Symbol=MYH9 Isoform 1 of Myosin-9	0	auto - low confidence	0	0	NLPIYSEEIVEMYK	iTRAQ8plex@N-term; Oxidation(M)@12; iTRAQ8plex(K)@14		0.0955356881022453	2351.34985351563	2352.357	2351.2544079	2352.26168438143	1	5	1.3.5.128.2	31.75	1.137449	3.250307	0.626249	3.684491	0.6385616	3.577293	1.377132	3.206002	1.844687	3.724215	0.5223041	4.318065	0.7645987	3.915719	432.14	13.03	1170.04	14.2	677.68	14.35	697.68	13.43	1300.68	14.17	672.49	14.7
6	13.04	13.04	8.72448980808258	3.82653065025806	3.26530598104	IPI:IPI00019502.3	Gene_Symbol=MYH9 Isoform 1 of Myosin-9	0	auto - low confidence	0	0	SHAQKNENAR	iTRAQ8plex@N-term; Deamidated(Q)@4; iTRAQ8plex(K)@5; Deamidated(N)@6; Deamidated(N)@8	missed K-N@5	0.0783007740974426	1764.99987792969	1766.007	1764.92159788	1765.92887436143	1	6	1.3.11.91.2	22.5	2.159883	0.8363442	1.193518	0.8800533	1.525797	0.8550041	2.059068	0.844871	2.139293	0.976065	1.304011	0.8692759	1.343368	0.9196738	1539.45	12.68	7914.8	11.48	4600.95	14.26	5938.7	13.62	6927.98	13.03	2778.27	14.55
6	13.04	13.04	8.72448980808258	3.82653065025806	3.26530598104	IPI:IPI00019502.3	Gene_Symbol=MYH9 Isoform 1 of Myosin-9	0	auto - low confidence	0	0	VREKQLAAENR	iTRAQ8plex@N-term; Deamidated(R)@2; iTRAQ8plex(K)@4; Deamidated(Q)@5; Oxidation(N)@10	missed R-E@2; missed K-Q@4	-0.115493461489677	1938.97924804688	1939.987	1939.094811224	1940.10208770543	1	4	1.2.5.80.7	19.75	1.306926	5.053785	1.357084	4.909452	1.612402	4.8833	1.570415	4.819643	1.971871	5.960978	4.303343	4.625417	5.396304	4.646534	190.24	8.73	591.83	12.53	646.49	11.28	775.54	12.95	652.96	9.62	316.46	12.04
7	12.73	12.73	27.0531386137009	17.8743958473206	14.4927531480789	IPI:IPI00874030.3; IPI:IPI00414696.1; IPI:IPI00396378.3	Gene_Symbol=HNRNPA2B1 43 kDa protein; Gene_Symbol=HNRNPA2B1 Isoform A2 of Heterogeneous nuclear ribonucleoproteins A2/B1; Gene_Symbol=HNRNPA2B1 Isoform B1 of Heterogeneous nuclear ribonucleoproteins A2/B1	1	auto	2	99.0000009536743	DYFEEYGK	iTRAQ8plex@N-term; iTRAQ8plex(K)@8		-0.954603016376495	1656.89025878906	1657.898	1657.844910662	1658.85218714343	1	14	1.2.11.77.5	19	0.6935077	0.2022155	1.86532	0.173816	1.963216	0.1736826	0.7593294	0.2059168	0.6224687	0.4259176	1.172699	0.1809989	0.5794993	0.2589303	7473.82	12.69	12337.81	13.55	34909.95	12.98	37097.08	13.56	12403.47	14.45	3924.63	15.33
7	12.73	12.73	27.0531386137009	17.8743958473206	14.4927531480789	IPI:IPI00874030.3; IPI:IPI00414696.1; IPI:IPI00396378.3	Gene_Symbol=HNRNPA2B1 43 kDa protein; Gene_Symbol=HNRNPA2B1 Isoform A2 of Heterogeneous nuclear ribonucleoproteins A2/B1; Gene_Symbol=HNRNPA2B1 Isoform B1 of Heterogeneous nuclear ribonucleoproteins A2/B1	1	auto	2	99.0000009536743	GFGFVTFDDHD	iTRAQ8plex@N-term; Dehydrated(D)@9	cleaved D-P@C-term	0.0198155585676432	1541.72912597656	1542.736	1541.70936207	1542.71663855143	1	14	1.3.5.116.4	28.75	0.8866513	1.254319	1.907963	1.164819	1.826828	1.175053	0.7653089	1.317598	0.9811313	1.936727	1.379777	1.194391	0.8243523	1.452455	1148.37	13.16	2423.7	12.36	5486.62	11.45	5304.06	13.78	1920.83	12.49	950.49	14.84
7	12.73	12.73	27.0531386137009	17.8743958473206	14.4927531480789	IPI:IPI00874030.3; IPI:IPI00414696.1; IPI:IPI00396378.3	Gene_Symbol=HNRNPA2B1 43 kDa protein; Gene_Symbol=HNRNPA2B1 Isoform A2 of Heterogeneous nuclear ribonucleoproteins A2/B1; Gene_Symbol=HNRNPA2B1 Isoform B1 of Heterogeneous nuclear ribonucleoproteins A2/B1	0	auto - shared MS/MS	2	99.0000009536743	LFIGGLSFET	iTRAQ8plex@N-term	cleaved T-T@C-term	-0.0361174345016479	1386.73400878906	1387.741	1386.770171404	1387.77744788543	1	10	1.1.5.151.1	15	0.3399312	0.6168595	0.01904039	7.131025	0.1416982	1.09796	0.04154233	4.899813	0.08026849	6.646575	0.03846538	4.50196	0		3278.16	12.44	2652.56	12.9	156.3	11.13	1174.42	12.1	297.64	14.54	221.98	14.73
7	12.73	12.73	27.0531386137009	17.8743958473206	14.4927531480789	IPI:IPI00874030.3; IPI:IPI00414696.1; IPI:IPI00396378.3	Gene_Symbol=HNRNPA2B1 43 kDa protein; Gene_Symbol=HNRNPA2B1 Isoform A2 of Heterogeneous nuclear ribonucleoproteins A2/B1; Gene_Symbol=HNRNPA2B1 Isoform B1 of Heterogeneous nuclear ribonucleoproteins A2/B1	1	auto	2	99.0000009536743	NYYEQWGK	iTRAQ8plex@N-term; Deamidated(N)@1; iTRAQ8plex(K)@8		-0.00153288047295064	1695.87023925781	1696.878	1695.871794126	1696.87907060743	1	14	1.2.5.77.1	19	0.6776415	0.229244	2.097674	0.2009245	2.036633	0.2012835	1.236053	0.2101271	0.816943	0.3794162	1.198408	0.2077394	0.6219949	0.2737259	7354.62	14.55	11863.27	13.74	38632.38	13.56	37870.59	14.05	19868.62	14.07	5068.63	16.41
7	12.73	12.73	27.0531386137009	17.8743958473206	14.4927531480789	IPI:IPI00874030.3; IPI:IPI00414696.1; IPI:IPI00396378.3	Gene_Symbol=HNRNPA2B1 43 kDa protein; Gene_Symbol=HNRNPA2B1 Isoform A2 of Heterogeneous nuclear ribonucleoproteins A2/B1; Gene_Symbol=HNRNPA2B1 Isoform B1 of Heterogeneous nuclear ribonucleoproteins A2/B1	1	auto	2	99.0000009536743	QEMQEVQSSR	iTRAQ8plex@N-term		0.149529039859772	1524.900390625	1525.908	1524.750909328	1525.75818580943	1	12	1.4.11.51.1	12.5	1.015056	1.862117	2.570211	1.75692	2.836178	1.755356	0.9881206	1.993884	0.9254116	3.40286	1.831736	1.777896	0.9413777	2.111807	670.53	11.62	1620.14	11.04	4315.59	12.48	4808.18	13.44	1448.1	14.28	523.47	15.33
7	12.73	12.73	27.0531386137009	17.8743958473206	14.4927531480789	IPI:IPI00874030.3; IPI:IPI00414696.1; IPI:IPI00396378.3	Gene_Symbol=HNRNPA2B1 43 kDa protein; Gene_Symbol=HNRNPA2B1 Isoform A2 of Heterogeneous nuclear ribonucleoproteins A2/B1; Gene_Symbol=HNRNPA2B1 Isoform B1 of Heterogeneous nuclear ribonucleoproteins A2/B1	1	auto	2	99.0000009536743	SSMAEVDAAMAAR	iTRAQ8plex@N-term	cleaved F-S@N-term; cleaved R-P@C-term	0.028736749663949	1612.81420898438	1613.822	1612.785580284	1613.79285676543	1	24	1.3.5.78.2	19.25	1.01788	0.8377613	2.819025	0.8033742	3.033916	0.8035741	1.291374	0.8385502	1.035146	1.249359	1.625602	0.8161608	0.9318262	0.9186701	2122.1	16.94	5141.7	13.07	14980.21	13.55	16277.9	15.01	5989.47	15.38	1853.13	17.81
7	12.73	12.73	27.0531386137009	17.8743958473206	14.4927531480789	IPI:IPI00874030.3; IPI:IPI00414696.1; IPI:IPI00396378.3	Gene_Symbol=HNRNPA2B1 43 kDa protein; Gene_Symbol=HNRNPA2B1 Isoform A2 of Heterogeneous nuclear ribonucleoproteins A2/B1; Gene_Symbol=HNRNPA2B1 Isoform B1 of Heterogeneous nuclear ribonucleoproteins A2/B1	1	auto	0.37675067782402	57.9999983310699	GFGFVTFDDHDPVDK	iTRAQ8plex@N-term; iTRAQ8plex(K)@15		0.124741323292255	2303.29296875	2304.3	2303.168370088	2304.17564656943	1	7	1.2.11.123.6	30.5	1.52775	4.577444	3.620602	4.343364	3.377721	4.345925	1.776418	4.601957	0		2.160262	4.489945	1.927295	4.930403	223.56	9.62	813	12.69	2026.88	11.96	1909.18	11.62	867.98	14.16	0	99.04
7	12.73	12.73	27.0531386137009	17.8743958473206	14.4927531480789	IPI:IPI00874030.3; IPI:IPI00414696.1; IPI:IPI00396378.3	Gene_Symbol=HNRNPA2B1 43 kDa protein; Gene_Symbol=HNRNPA2B1 Isoform A2 of Heterogeneous nuclear ribonucleoproteins A2/B1; Gene_Symbol=HNRNPA2B1 Isoform B1 of Heterogeneous nuclear ribonucleoproteins A2/B1	1	auto	0.356547325849533	56.0000002384186	IDTIEIITDR	iTRAQ8plex@N-term		-0.0537437908351421	1491.79138183594	1492.799	1491.845127266	1492.85240374743	1	7	1.1.5.105.3	10.4	0.7914534	4.635076	2.145038	4.138188	2.329974	4.146592	0.9384354	4.416094	0.796815	7.50172	1.592962	4.208827	0.8079358	5.150206	274.28	11.09	516.73	11.71	1473.27	12.98	1615.75	14.86	562.56	9.99	184.37	11.65
7	12.73	12.73	27.0531386137009	17.8743958473206	14.4927531480789	IPI:IPI00874030.3; IPI:IPI00414696.1; IPI:IPI00396378.3	Gene_Symbol=HNRNPA2B1 43 kDa protein; Gene_Symbol=HNRNPA2B1 Isoform A2 of Heterogeneous nuclear ribonucleoproteins A2/B1; Gene_Symbol=HNRNPA2B1 Isoform B1 of Heterogeneous nuclear ribonucleoproteins A2/B1	0	auto - shared MS/MS	0	99.0000009536743	DYFEEYGK	iTRAQ8plex@N-term; iTRAQ8plex(K)@8		-0.00416720705106854	1657.84069824219	1658.848	1657.844910662	1658.85218714343	1	14	1.2.5.78.2	19.25	0.653929	0.2541644	1.796392	0.2199474	1.776316	0.2202873	0.777911	0.2510475	0.5598105	0.5109537	1.136376	0.2283066	0.5740191	0.3144625	6265.13	13.49	9752.25	13.17	28182.82	12.65	28137.1	13.09	10651.98	13.75	2958.76	13.71
7	12.73	12.73	27.0531386137009	17.8743958473206	14.4927531480789	IPI:IPI00874030.3; IPI:IPI00414696.1; IPI:IPI00396378.3	Gene_Symbol=HNRNPA2B1 43 kDa protein; Gene_Symbol=HNRNPA2B1 Isoform A2 of Heterogeneous nuclear ribonucleoproteins A2/B1; Gene_Symbol=HNRNPA2B1 Isoform B1 of Heterogeneous nuclear ribonucleoproteins A2/B1	0	auto - shared MS/MS	0	99.0000009536743	DYFEEYGK	iTRAQ8plex@N-term; iTRAQ8plex(K)@8		0.0462476387619972	1657.89111328125	1658.898	1657.844910662	1658.85218714343	1	14	1.2.11.78.2	19.25	0.703724	0.1606739	1.929363	0.1372563	1.949325	0.1373673	0.845408	0.1580673	0.5644506	0.3581755	1.208773	0.1425248	0.5713887	0.2083808	10227.57	13.74	17132.43	15.1	49412.82	13.9	50406.39	14.45	18897.71	15.74	4870.09	16.17
7	12.73	12.73	27.0531386137009	17.8743958473206	14.4927531480789	IPI:IPI00874030.3; IPI:IPI00414696.1; IPI:IPI00396378.3	Gene_Symbol=HNRNPA2B1 43 kDa protein; Gene_Symbol=HNRNPA2B1 Isoform A2 of Heterogeneous nuclear ribonucleoproteins A2/B1; Gene_Symbol=HNRNPA2B1 Isoform B1 of Heterogeneous nuclear ribonucleoproteins A2/B1	0	no quant	0	0	GFGDGYNGYGGGPGGGNFGGSPGYGGGR	iTRAQ8plex@N-term; Deamidated(N)@7		0.0326511561870575	2799.25415039063	2800.261	2799.221637932	2800.22891441343	1	3	1.1.11.94.2	9.3000002
7	12.73	12.73	27.0531386137009	17.8743958473206	14.4927531480789	IPI:IPI00874030.3; IPI:IPI00414696.1; IPI:IPI00396378.3	Gene_Symbol=HNRNPA2B1 43 kDa protein; Gene_Symbol=HNRNPA2B1 Isoform A2 of Heterogeneous nuclear ribonucleoproteins A2/B1; Gene_Symbol=HNRNPA2B1 Isoform B1 of Heterogeneous nuclear ribonucleoproteins A2/B1	1	auto	0	99.0000009536743	GFGFVTFDDHD	iTRAQ8plex@N-term	cleaved D-P@C-term	-0.0301131196320057	1559.68981933594	1560.697	1559.719926754	1560.72720323543	1	12	1.1.5.115.2	11.4	0.7169049	2.746762	1.936727	2.439345	1.909394	2.453975	0.9201266	2.75233	0.9512073	4.005062	1.448808	2.48575	0.6757597	3.284076	515.09	12.35	879	11.78	2498.07	11.22	2486.61	13	1035.86	14	413.33	13.26
7	12.73	12.73	27.0531386137009	17.8743958473206	14.4927531480789	IPI:IPI00874030.3; IPI:IPI00414696.1; IPI:IPI00396378.3	Gene_Symbol=HNRNPA2B1 43 kDa protein; Gene_Symbol=HNRNPA2B1 Isoform A2 of Heterogeneous nuclear ribonucleoproteins A2/B1; Gene_Symbol=HNRNPA2B1 Isoform B1 of Heterogeneous nuclear ribonucleoproteins A2/B1	1	auto	0	99.0000009536743	GFGFVTFDDHD	iTRAQ8plex@N-term; Dehydrated(D)@9	cleaved D-P@C-term	0.0664460510015488	1541.77575683594	1542.783	1541.70936207	1542.71663855143	1	15	1.3.11.116.4	28.75	1.007545	0.9550928	2.042104	0.9080943	1.854064	0.9101038	0.7934722	1.049928	0.6650148	2.156327	1.530852	0.9233917	0.89825	1.164497	1608.12	14.31	3856.8	13.38	8223.36	14.89	7538.28	14.39	2788.82	15.54	902.17	17.72
7	12.73	12.73	27.0531386137009	17.8743958473206	14.4927531480789	IPI:IPI00874030.3; IPI:IPI00414696.1; IPI:IPI00396378.3	Gene_Symbol=HNRNPA2B1 43 kDa protein; Gene_Symbol=HNRNPA2B1 Isoform A2 of Heterogeneous nuclear ribonucleoproteins A2/B1; Gene_Symbol=HNRNPA2B1 Isoform B1 of Heterogeneous nuclear ribonucleoproteins A2/B1	0	auto - low confidence	0	0	GGNFGFGDSR	iTRAQ8plex@N-term; Deamidated(N)@3		-0.0381886661052704	1317.58740234375	1318.595	1317.625632446	1318.63290892743	1	4	1.1.5.66.3	6.5	0.4848897	2.638368	0.7700462	2.198349	0.6170251	2.550533	0.5115253	2.795942	0.3698964	9.01923	0.7685586	2.178371	0.4706745	4.020731	586.58	10.97	677.04	12.6	1131.09	13.07	915.08	15.87	655.79	13.63	183.04	16.15
7	12.73	12.73	27.0531386137009	17.8743958473206	14.4927531480789	IPI:IPI00874030.3; IPI:IPI00414696.1; IPI:IPI00396378.3	Gene_Symbol=HNRNPA2B1 43 kDa protein; Gene_Symbol=HNRNPA2B1 Isoform A2 of Heterogeneous nuclear ribonucleoproteins A2/B1; Gene_Symbol=HNRNPA2B1 Isoform B1 of Heterogeneous nuclear ribonucleoproteins A2/B1	1	auto	0	5.99999986588955	IDTIEIITDR	iTRAQ8plex@N-term		-0.0129719460383058	1491.83215332031	1492.839	1491.845127266	1492.85240374743	1	6	1.1.11.104.3	10.3	4200.61		3993.038		3954.828		4574.949		11852.72		4137.534		6238.659		0	6.86	677.35	14.81	1460.44	13.67	1389.61	14.81	635.85	14.73	386.09	17.71
7	12.73	12.73	27.0531386137009	17.8743958473206	14.4927531480789	IPI:IPI00874030.3; IPI:IPI00414696.1; IPI:IPI00396378.3	Gene_Symbol=HNRNPA2B1 43 kDa protein; Gene_Symbol=HNRNPA2B1 Isoform A2 of Heterogeneous nuclear ribonucleoproteins A2/B1; Gene_Symbol=HNRNPA2B1 Isoform B1 of Heterogeneous nuclear ribonucleoproteins A2/B1	0	auto - shared MS/MS	0	97.0000028610229	LFIGGLSFET	iTRAQ8plex@N-term	cleaved T-T@C-term	0.0265051908791065	1386.79663085938	1387.804	1386.770171404	1387.77744788543	1	8	1.1.11.149.3	14.8	0.4080857	0.7871845	0.04058693	6.499504	0.162824	1.479459	0.05126663	5.158104	0.1502972	6.598453	0.06550736	3.4084	0		2328.55	11.14	2261.94	14.14	236.66	15.34	958.59	13.42	260.91	13.4	295.24	19.43
7	12.73	12.73	27.0531386137009	17.8743958473206	14.4927531480789	IPI:IPI00874030.3; IPI:IPI00414696.1; IPI:IPI00396378.3	Gene_Symbol=HNRNPA2B1 43 kDa protein; Gene_Symbol=HNRNPA2B1 Isoform A2 of Heterogeneous nuclear ribonucleoproteins A2/B1; Gene_Symbol=HNRNPA2B1 Isoform B1 of Heterogeneous nuclear ribonucleoproteins A2/B1	1	auto	0	99.0000009536743	NYYEQWGK	iTRAQ8plex@N-term; Deamidated(N)@1; iTRAQ8plex(K)@8		0.0521778501570225	1695.92395019531	1696.931	1695.871794126	1696.87907060743	1	14	1.2.11.76.1	18.75	0.7100589	0.1133284	2.11243	0.09907677	2.017685	0.09931562	0.9516027	0.1084408	0.6443397	0.2302185	1.327056	0.1021355	0.5974643	0.1414992	15177.36	14.78	25652.8	14.87	80284.49	14.65	77424.52	15.1	31566.2	15.06	8249.92	17.21
7	12.73	12.73	27.0531386137009	17.8743958473206	14.4927531480789	IPI:IPI00874030.3; IPI:IPI00414696.1; IPI:IPI00396378.3	Gene_Symbol=HNRNPA2B1 43 kDa protein; Gene_Symbol=HNRNPA2B1 Isoform A2 of Heterogeneous nuclear ribonucleoproteins A2/B1; Gene_Symbol=HNRNPA2B1 Isoform B1 of Heterogeneous nuclear ribonucleoproteins A2/B1	0	auto - shared MS/MS	0	2.99999993294477	NYYEQWGK	iTRAQ8plex@N-term; Deamidated(N)@1; Deamidated(Q)@5; Trp->Kynurenin(W)@6; iTRAQ8plex(K)@8		0.0540635846555233	1700.90478515625	1701.912	1700.850724324	1701.85800080543	1	9	1.2.11.77.3	19	0.7595673	0.4828238	2.198674	0.4329105	2.099045	0.4339093	1.279526	0.4579785	0.7948456	0.8163024	1.382491	0.4431129	0.5900862	0.6222745	5023.02	21.43	9081.87	20.53	27655.33	20.31	26657.27	21.09	14047.03	23.39	3368.11	23.44
7	12.73	12.73	27.0531386137009	17.8743958473206	14.4927531480789	IPI:IPI00874030.3; IPI:IPI00414696.1; IPI:IPI00396378.3	Gene_Symbol=HNRNPA2B1 43 kDa protein; Gene_Symbol=HNRNPA2B1 Isoform A2 of Heterogeneous nuclear ribonucleoproteins A2/B1; Gene_Symbol=HNRNPA2B1 Isoform B1 of Heterogeneous nuclear ribonucleoproteins A2/B1	1	auto	0	99.0000009536743	SSMAEVDAAMAAR	iTRAQ8plex@N-term	cleaved F-S@N-term; cleaved R-P@C-term	0.0916024670004845	1612.87707519531	1613.884	1612.785580284	1613.79285676543	1	21	1.3.11.77.1	19	0.9925814	0.5983728	2.554922	0.5645928	2.604471	0.564478	1.270577	0.5932009	0.8364231	0.9646919	1.405873	0.5767487	0.7880887	0.6809784	2820.44	15.78	6663.88	14.14	18044.62	13.67	18572.29	13.91	7832.28	15.44	1990.13	15.64
8	12.58	12.69	19.4999992847443	12.1666669845581	10.4999996721745	IPI:IPI00879819.1; IPI:IPI00009771.6	Gene_Symbol=LMNB2 Lamin-B2; Gene_Symbol=LMNB2 Lamin-B2	1	auto	2	99.0000009536743	AELDEVNK	iTRAQ8plex@N-term; iTRAQ8plex(K)@8		-0.0162255298346281	1524.84460449219	1525.852	1524.860895084	1525.86817156543	1	12	1.2.5.58.1	14.25	0.9598038	1.636106	1.35284	1.524638	1.258274	1.507765	2.42661	1.460103	1.195782	2.068178	2.018949	1.458763	1.515662	1.547574	719.81	10.23	1644.54	13.33	2438.47	13.46	2289.93	11.53	3817.58	12.78	726.12	10.91
8	12.58	12.69	19.4999992847443	12.1666669845581	10.4999996721745	IPI:IPI00879819.1; IPI:IPI00009771.6	Gene_Symbol=LMNB2 Lamin-B2; Gene_Symbol=LMNB2 Lamin-B2	1	auto	2	99.0000009536743	CQSLQEELDFR	iTRAQ8plex@N-term; Methylthio(C)@1		0.018591208383441	1716.83032226563	1717.838	1716.811795032	1717.81907151343	1	20	1.2.5.129.1	32	1.147016	0.5802006	2.208728	0.5502595	2.280365	0.5497025	2.25616	0.5519994	1.480129	0.7246867	3.442081	0.5445743	3.207562	0.5517641	2602.65	14.08	7106.07	14.9	14394.98	14.48	15005.45	14.63	12833.82	14.08	3249.78	15.67
8	12.58	12.69	19.4999992847443	12.1666669845581	10.4999996721745	IPI:IPI00879819.1; IPI:IPI00009771.6	Gene_Symbol=LMNB2 Lamin-B2; Gene_Symbol=LMNB2 Lamin-B2	1	auto	2	99.0000009536743	ELEEAMAGER	iTRAQ8plex@N-term		0.0205116756260395	1437.72814941406	1438.735	1437.707647518	1438.71492399943	1	11	1.1.11.71.4	7	0.621868	1.787723	1.175947	1.455548	1.174358	1.445376	1.106863	1.522476	0.8043567	2.703972	1.321376	1.419224	1.522007	1.49894	852.97	11.49	1262.63	14.84	2511.74	13.85	2532.58	13.27	2063.47	14.64	578.79	13.57
8	12.58	12.69	19.4999992847443	12.1666669845581	10.4999996721745	IPI:IPI00879819.1; IPI:IPI00009771.6	Gene_Symbol=LMNB2 Lamin-B2; Gene_Symbol=LMNB2 Lamin-B2	1	auto	2	99.0000009536743	GLESDVAELR	iTRAQ8plex@N-term		0.0220980290323496	1391.7783203125	1392.786	1391.756312262	1392.76358874343	1	16	1.1.11.73.1	7.1999998	1.002597	0.96055	1.755173	0.919413	1.942228	0.9135392	1.905094	0.9191634	1.254496	1.291764	2.88958	0.9036829	2.426976	0.9277551	1583.93	14.18	3780.13	13.16	6961.6	14.58	7777.95	14.15	6595.12	13.74	1676.27	15.61
8	12.58	12.69	19.4999992847443	12.1666669845581	10.4999996721745	IPI:IPI00879819.1; IPI:IPI00009771.6	Gene_Symbol=LMNB2 Lamin-B2; Gene_Symbol=LMNB2 Lamin-B2	1	auto	2	99.0000009536743	NNSDKDQSLGNWR	iTRAQ8plex@N-term; Deamidated(N)@1; iTRAQ8plex(K)@5		0.0820930227637291	2142.17358398438	2143.181	2142.091516766	2143.09879324743	1	15	1.2.11.65.2	16	0.9205441	0.9784947	2.122164	0.9219491	1.984653	0.9225162	2.384388	0.9283107	1.505776	1.237005	3.282902	0.9103963	2.508739	0.9350437	1434.63	12.96	3143.61	11.82	7623.81	14.04	7198.69	13.46	7476.31	15.98	1822.38	15.4
8	12.58	12.69	19.4999992847443	12.1666669845581	10.4999996721745	IPI:IPI00879819.1; IPI:IPI00009771.6	Gene_Symbol=LMNB2 Lamin-B2; Gene_Symbol=LMNB2 Lamin-B2	1	auto	2	99.0000009536743	QVLEGEEIAYK	iTRAQ8plex@N-term; iTRAQ8plex(K)@11		0.0277473367750645	1886.08874511719	1887.096	1886.061051458	1887.06832793943	1	19	1.3.5.79.2	19.5	0.4484992	0.3522863	0.2757013	0.4543987	0.3870579	0.3594848	0.3997317	0.382723	0.3103465	1.104529	0.5536381	0.3069877	0.5435125	0.3876957	5328.34	13.62	5688.5	13.79	3678.61	13.82	5214.31	13.18	4655.12	13.26	1395.01	14.99
8	12.58	12.69	19.4999992847443	12.1666669845581	10.4999996721745	IPI:IPI00879819.1; IPI:IPI00009771.6	Gene_Symbol=LMNB2 Lamin-B2; Gene_Symbol=LMNB2 Lamin-B2	1	auto	0.537601947784424	70.9999978542328	EGELTVAQGR	iTRAQ8plex@N-term		0.1334408223629	1362.87438964844	1363.882	1362.740996556	1363.74827303743	1	7	1.4.5.55.3	13.5	4200.61		3993.038		3954.828		4574.949		11852.72		4137.534		6238.659		0	7.08	699.66	12.98	947.14	13.37	1525.58	13.07	1442.67	15.09	373.57	17.88
8	12.58	12.69	19.4999992847443	12.1666669845581	10.4999996721745	IPI:IPI00879819.1; IPI:IPI00009771.6	Gene_Symbol=LMNB2 Lamin-B2; Gene_Symbol=LMNB2 Lamin-B2	0	auto - shared MS/MS	0.040958609431982	9.00000035762787	ALYESELADAR	iTRAQ8plex@N-term; Methyl(S)@5		0.0167361758649349	1554.83630371094	1555.844	1554.8196408	1555.82691728143	1	13	1.1.11.78.4	7.6999998	1.075604	1.311485	1.146911	1.288538	1.983413	1.243904	1.092078	1.336318	1.197918	1.714375	1.195981	1.282298	1.117735	1.429137	1066.4	13.01	2730.34	13.14	3062.69	12.7	5347.64	12.98	2545.33	13.88	1077.67	12.98
8	12.58	12.69	19.4999992847443	12.1666669845581	10.4999996721745	IPI:IPI00879819.1; IPI:IPI00009771.6	Gene_Symbol=LMNB2 Lamin-B2; Gene_Symbol=LMNB2 Lamin-B2	1	auto	0	98.0000019073486	AELDEVNK	iTRAQ8plex@N-term; iTRAQ8plex(K)@8		0.00757808983325958	1524.86840820313	1525.876	1524.860895084	1525.86817156543	1	10	1.2.11.58.2	14.25	0.7032683	1.425843	1.240041	1.203282	1.227305	1.214491	1.922908	1.177101	1.148779	2.016708	2.037815	1.17013	1.706036	1.250334	950.6	10.8	1591.34	13.71	2951.8	11.7	2949.71	12.66	3995.09	12.3	921.24	15.35
8	12.58	12.69	19.4999992847443	12.1666669845581	10.4999996721745	IPI:IPI00879819.1; IPI:IPI00009771.6	Gene_Symbol=LMNB2 Lamin-B2; Gene_Symbol=LMNB2 Lamin-B2	0	auto - low confidence	0	0	AGERDKFRK	iTRAQ8plex@N-term; iTRAQ8plex(K)@6; iTRAQ8plex(K)@9	cleaved M-A@N-term; missed R-D@4; missed K-F@6; missed R-K@8	0.0590208284556866	2018.27429199219	2019.282	2018.215318902	2019.22259538343	1	5	1.5.5.95.4	23.5	0.9735619	1.730168	0.7974839	1.817063	5.046403	1.510577	0.6931803	1.966855	0.8101139	3.082807	1.509224	1.584126	1.32936	1.719104	716.68	10.78	1660.86	14.2	1431.2	14.59	9144	12.72	1085.78	13.76	489.79	13.18
8	12.58	12.69	19.4999992847443	12.1666669845581	10.4999996721745	IPI:IPI00879819.1; IPI:IPI00009771.6	Gene_Symbol=LMNB2 Lamin-B2; Gene_Symbol=LMNB2 Lamin-B2	0	auto - low confidence	0	0	AGERDKFRK	iTRAQ8plex@N-term; iTRAQ8plex(K)@6; iTRAQ8plex(K)@9	cleaved M-A@N-term; missed R-D@4; missed K-F@6; missed R-K@8	0.0397337190806866	2018.25500488281	2019.262	2018.215318902	2019.22259538343	1	7	1.5.11.95.2	23.5	0.7105851	0.6607061	0.6698353	0.6815375	4.479847	0.57862	0.4251854	0.8824818	0.3618441	2.161419	1.131481	0.6148639	0.9647005	0.7099313	2700.12	15.56	4567.13	14.76	4529.02	16.48	30582.66	15.93	2509.18	16.77	824.22	17.17
8	12.58	12.69	19.4999992847443	12.1666669845581	10.4999996721745	IPI:IPI00879819.1; IPI:IPI00009771.6	Gene_Symbol=LMNB2 Lamin-B2; Gene_Symbol=LMNB2 Lamin-B2	1	auto	0	5.99999986588955	ALYESELADAR	iTRAQ8plex@N-term		0.0170029774308205	1540.82092285156	1541.828	1540.803990736	1541.81126721743	1	6	1.1.11.74.4	7.3000002	1.237191	2.909259	1.537551	2.830916	1.63484	2.83675	1.602106	2.836081	1.288945	4.292284	2.342292	2.798126	2.053444	2.891255	461.2	12.68	1358.22	12.92	1775.71	11.98	1906.31	13.32	1614.92	11.24	501.49	16.53
8	12.58	12.69	19.4999992847443	12.1666669845581	10.4999996721745	IPI:IPI00879819.1; IPI:IPI00009771.6	Gene_Symbol=LMNB2 Lamin-B2; Gene_Symbol=LMNB2 Lamin-B2	1	auto	0	99.0000009536743	CQSLQEELDFR	iTRAQ8plex@N-term; Methylthio(C)@1		0.091222770512104	1716.90295410156	1717.91	1716.811795032	1717.81907151343	1	20	1.2.11.130.1	32.25	0.9281021	0.7033641	1.966996	0.6610897	2.159569	0.6607687	2.199388	0.6640422	1.454473	0.8331138	3.311252	0.6547755	2.740131	0.6645255	2342.65	15.24	5175.44	13.84	11538.89	13.57	12790.97	14.81	11261.07	15	2874.43	14.96
8	12.58	12.69	19.4999992847443	12.1666669845581	10.4999996721745	IPI:IPI00879819.1; IPI:IPI00009771.6	Gene_Symbol=LMNB2 Lamin-B2; Gene_Symbol=LMNB2 Lamin-B2	0	auto - low confidence	0	0	CQSLQEELDFR	iTRAQ8plex@N-term; No Methylthio(C)@1		0.0894952192902565	1670.91357421875	1671.921	1670.824074268	1671.83135074943	1	5	1.2.11.130.3	32.25	0.8461933	3.806326	1.216618	3.637955	1.604734	3.592571	1.079857	3.726539	1.195851	4.92373	1.991711	3.564436	1.670423	3.650401	409.07	14.25	823.97	12.64	1246.25	13.07	1659.7	14.58	965.46	12.78	412.68	14.36
8	12.58	12.69	19.4999992847443	12.1666669845581	10.4999996721745	IPI:IPI00879819.1; IPI:IPI00009771.6	Gene_Symbol=LMNB2 Lamin-B2; Gene_Symbol=LMNB2 Lamin-B2	0	no quant - weak signal	0	0	DLESLFHR	Carbamyl@N-term		-0.0308492965996265	1058.48364257813	1059.491	1058.51450768	1059.52178416143	1	5	1.2.5.97.6	24															0	0	0	0	0	0	0	0	0	0	0	0.01
8	12.58	12.69	19.4999992847443	12.1666669845581	10.4999996721745	IPI:IPI00879819.1; IPI:IPI00009771.6	Gene_Symbol=LMNB2 Lamin-B2; Gene_Symbol=LMNB2 Lamin-B2	0	auto - low confidence	0	0	ELEEAMAGER	iTRAQ8plex@N-term; Oxidation(M)@6		0.0541221797466278	1453.75659179688	1454.764	1453.702562138	1454.70983861943	1	7	1.2.5.62.1	15.25	1.102141	1.427884	2.004352	1.367294	1.562887	1.388335	1.533746	1.394699	0.9883506	2.199299	1.387565	1.393355	1.770769	1.427965	1353.9	18.23	3551.96	16.88	6795.38	16.15	5349.87	18.1	4538.48	16.5	1128.85	19.63
8	12.58	12.69	19.4999992847443	12.1666669845581	10.4999996721745	IPI:IPI00879819.1; IPI:IPI00009771.6	Gene_Symbol=LMNB2 Lamin-B2; Gene_Symbol=LMNB2 Lamin-B2	0	auto - low confidence	0	0	ELEEAMAGER	iTRAQ8plex@N-term		0.0254163835197687	1437.73303222656	1438.74	1437.707647518	1438.71492399943	1	3	1.2.5.103.3	25.5	1.20695	2.762596	1.18299	2.781452	3.4444	2.620935	0.913626	2.939956	1.755815	3.189516	1.236157	2.726783	1.220656	2.906963	556.47	14.51	1598.73	14.59	1648.45	15.96	4846.01	12.84	1111.17	15.09	824.25	15.14
8	12.58	12.69	19.4999992847443	12.1666669845581	10.4999996721745	IPI:IPI00879819.1; IPI:IPI00009771.6	Gene_Symbol=LMNB2 Lamin-B2; Gene_Symbol=LMNB2 Lamin-B2	0	auto - low confidence	0	0	ELEEAMAGER	iTRAQ8plex@N-term; Oxidation(M)@6		0.0886679515242577	1453.79113769531	1454.798	1453.702562138	1454.70983861943	1	6	1.2.11.62.6	15.25	0.9326222	1.072495	1.794419	0.9994478	1.336734	1.013621	1.342451	1.037367	0.796963	2.075954	1.269856	1.029073	1.438321	1.066375	1312.23	12.82	2913.13	12.89	5896.4	12.43	4434.9	11.98	3850.16	13.43	882.24	16.16
8	12.58	12.69	19.4999992847443	12.1666669845581	10.4999996721745	IPI:IPI00879819.1; IPI:IPI00009771.6	Gene_Symbol=LMNB2 Lamin-B2; Gene_Symbol=LMNB2 Lamin-B2	0	auto - low confidence	0	0	ELNDRLAHYIDR	iTRAQ8plex@N-term; Oxidation(R)@5; Oxidation(H)@8	missed R-L@5	-0.0311501584947109	1849.927734375	1850.935	1849.958928274	1850.96620475543	1	5	1.2.5.93.6	23	0.9640287	1.64125	0.5572506	1.822194	1.004783	1.641654	0.5487484	1.975891	0.8957027	2.324457	0.6688536	1.815199	1.069669	1.804221	984.28	15.48	2258.67	10.6	1373.48	12.64	2500.46	11.77	1180.49	14.12	743.74	12.73
8	12.58	12.69	19.4999992847443	12.1666669845581	10.4999996721745	IPI:IPI00879819.1; IPI:IPI00009771.6	Gene_Symbol=LMNB2 Lamin-B2; Gene_Symbol=LMNB2 Lamin-B2	1	auto	0	97.0000028610229	GLESDVAELR	iTRAQ8plex@N-term		-0.0339327417314053	1391.72229003906	1392.73	1391.756312262	1392.76358874343	1	8	1.1.5.72.2	7.0999999	0.9181494	4.593229	1.331785	4.279304	1.636867	4.254427	1.313337	4.303885	0.6332505	7.142316	1.829611	4.206846	1.697539	4.301564	468.54	19.47	1024.01	20.04	1562.55	15.97	1939.05	17.69	1344.91	15.07	250.3	14.54
8	12.58	12.69	19.4999992847443	12.1666669845581	10.4999996721745	IPI:IPI00879819.1; IPI:IPI00009771.6	Gene_Symbol=LMNB2 Lamin-B2; Gene_Symbol=LMNB2 Lamin-B2	0	auto - shared MS/MS	0	21.9999998807907	LLEGEEER	iTRAQ8plex@N-term		0.00420627743005753	1277.68115234375	1278.688	1277.676999302	1278.68427578343	1	10	1.1.11.61.2	6	0.4207891	0.9593068	1.077945	0.7135755	0.8140059	0.7444763	0.7294794	0.767787	0.698689	1.394223	0.8419467	0.725511	0.938741	0.7914997	2100.5	14.22	2103.93	14.3	5669.86	12.79	4322.94	13.39	3348.93	12.13	1238.07	15.09
8	12.58	12.69	19.4999992847443	12.1666669845581	10.4999996721745	IPI:IPI00879819.1; IPI:IPI00009771.6	Gene_Symbol=LMNB2 Lamin-B2; Gene_Symbol=LMNB2 Lamin-B2	0	auto - shared MS/MS	0	14.0000000596046	LLEGEEER	iTRAQ8plex@N-term		-0.0520686358213425	1277.62487792969	1278.632	1277.676999302	1278.68427578343	1	7	1.1.5.61.1	6	0.5272175	1.765802	1.214896	1.479647	1.015642	1.528937	1.076151	1.541909	0.6025624	3.020248	1.054992	1.504744	1.087221	1.623929	1037.37	14.68	1301.87	13.75	3155.92	13.64	2663.81	15.42	2439.93	14.94	527.32	14.07
8	12.58	12.69	19.4999992847443	12.1666669845581	10.4999996721745	IPI:IPI00879819.1; IPI:IPI00009771.6	Gene_Symbol=LMNB2 Lamin-B2; Gene_Symbol=LMNB2 Lamin-B2	1	auto	0	58.9999973773956	NNSDKDQSLGNWR	iTRAQ8plex@N-term; Deamidated(N)@1; iTRAQ8plex(K)@5		0.0330209471285343	2142.12451171875	2143.132	2142.091516766	2143.09879324743	1	7	1.2.5.65.3	16	1.142357	4.753	2.093969	4.561929	2.348082	4.544055	2.185882	4.577017	1.487814	5.379919	3.90137	4.516288	2.778684	4.604123	311.18	13.98	846.17	13.13	1631.68	12.93	1847.37	12.6	1486.65	13.01	390.57	11.56
8	12.58	12.69	19.4999992847443	12.1666669845581	10.4999996721745	IPI:IPI00879819.1; IPI:IPI00009771.6	Gene_Symbol=LMNB2 Lamin-B2; Gene_Symbol=LMNB2 Lamin-B2	1	auto	0	99.0000009536743	QVLEGEEIAYK	iTRAQ8plex@N-term; iTRAQ8plex(K)@11		0.0860964730381966	1886.14709472656	1887.154	1886.061051458	1887.06832793943	1	18	1.3.11.79.2	19.5	0.4209461	0.09944048	0.2885439	0.113218	0.3568175	0.1023256	0.3702747	0.1075218	0.3697105	0.2449093	0.513045	0.08658378	0.4511398	0.1117033	23684.21	16.54	23731.74	16.8	17112.91	15.25	21366.53	15.98	19166.96	15.67	7386.85	17.34
9	12.39	18.39	44.9999988079071	24.2500007152557	24.2500007152557	IPI:IPI00479145.2	Gene_Symbol=KRT19 Keratin, type I cytoskeletal 19	1	auto	2	99.0000009536743	ALEAANGELEVK	iTRAQ8plex@N-term; Deamidated(N)@6; iTRAQ8plex(K)@12		-0.0582336597144604	1851.98205566406	1852.989	1852.040316014	1853.04759249543	1	14	1.1.5.84.2	8.3000002	1.130011	2.055318	0.5240648	2.508846	0.5604678	2.513283	3.798658	1.871187	1.587852	2.497596	0.5312033	2.910054	0.6021109	3.283144	588.54	10.88	1583.08	14.22	772.35	13.1	833.98	14.2	4886.26	14.15	788.36	13.24
9	12.39	18.39	44.9999988079071	24.2500007152557	24.2500007152557	IPI:IPI00479145.2	Gene_Symbol=KRT19 Keratin, type I cytoskeletal 19	0	auto - shared MS/MS	2	99.0000009536743	GQVGGQVSVEVDSAPGTDLAK	iTRAQ8plex@N-term; iTRAQ8plex(K)@21		-0.0515628382563591	2621.36059570313	2622.368	2621.412182196	2622.41945867743	1	29	1.1.5.79.1	7.8000002	1.893772	1.805284	0.8555485	2.049214	0.6063522	2.350893	6.707231	1.727511	2.344732	2.118897	0.5908684	2.41395	0.3512419	5.463867	573.37	9.86	2584.68	14.2	1228.38	13.69	879	14.09	8405.21	13.83	1134.14	14.04
9	12.39	18.39	44.9999988079071	24.2500007152557	24.2500007152557	IPI:IPI00479145.2	Gene_Symbol=KRT19 Keratin, type I cytoskeletal 19	0	auto - shared MS/MS	2	99.0000009536743	ILGATIENSR	iTRAQ8plex@N-term; Deamidated(N)@8		0.0727917850017548	1377.84973144531	1378.857	1377.777047706	1378.78432418743	1	18	1.3.11.77.2	19	1.115914	0.3344925	0.5716072	0.3901437	0.3885173	0.4486421	4.123004	0.3175613	1.697893	0.3858239	0.3469529	0.4920121	0.1925215	1.075195	4793.05	15.14	12731.71	14.01	6860.61	15.71	4708.16	15	43191.28	14.12	6865.32	15.21
9	12.39	18.39	44.9999988079071	24.2500007152557	24.2500007152557	IPI:IPI00479145.2	Gene_Symbol=KRT19 Keratin, type I cytoskeletal 19	0	auto - shared MS/MS	2	99.0000009536743	IVLQIDNAR	iTRAQ8plex@N-term; Deamidated(N)@7		-0.0324102714657784	1345.75476074219	1346.762	1345.787218466	1346.79449494743	1	16	1.1.5.78.1	7.6999998	1.358937	0.7805452	0.8311033	0.847527	0.4549433	0.9732764	3.182484	0.757319	1.473425	0.9531245	0.4269052	1.032386	0.2719669	1.710723	1828.08	13.72	5913.42	12.68	3804.55	14.98	2102.72	13.03	12715.45	12.88	2272.28	13.35
9	12.39	18.39	44.9999988079071	24.2500007152557	24.2500007152557	IPI:IPI00479145.2	Gene_Symbol=KRT19 Keratin, type I cytoskeletal 19	0	auto - shared MS/MS	2	99.0000009536743	LTMQNLNDR	iTRAQ8plex@N-term; Deamidated(N)@7		-0.0550153777003288	1408.67370605469	1409.681	1408.72871732	1409.73599380143	1	12	1.1.5.64.3	6.3000002	1.4648	2.444358	0.9097679	2.541362	1.047427	2.530872	4.92128	2.363276	2.509593	2.659446	0.6300551	2.785662	0.4299684	4.851558	583.59	13.74	2034.84	13.37	1329.51	12.72	1545.47	14.35	6277.06	12.85	1235.52	15.28
9	12.39	18.39	44.9999988079071	24.2500007152557	24.2500007152557	IPI:IPI00479145.2	Gene_Symbol=KRT19 Keratin, type I cytoskeletal 19	0	auto - shared MS/MS	2	99.0000009536743	MSVEADINGLR	iTRAQ8plex@N-term		0.0719587057828903	1507.86901855469	1508.876	1507.797131238	1508.80440771943	1	20	1.3.11.82.2	20.25	2.004965	0.3390734	0.8635584	0.3752736	0.6682289	0.3961836	4.59105	0.3334273	2.649258	0.3633266	0.6809108	0.3966548	0.2838068	0.8668087	4447.57	14.76	21226.27	14.76	9617.62	16.85	7514.1	16.26	44627.77	14.38	9939.98	14.7
9	12.39	18.39	44.9999988079071	24.2500007152557	24.2500007152557	IPI:IPI00479145.2	Gene_Symbol=KRT19 Keratin, type I cytoskeletal 19	0	auto - shared MS/MS	0.267606258392334	46.000000834465	AALEDTLAETEAR	iTRAQ8plex@N-term		0.0338617190718651	1692.91748046875	1693.925	1692.88369762	1693.89097410143	1	7	1.1.11.80.1	7.9000001	1.158182	3.008926	0.6479173	3.206419	0.8244582	3.230674	2.922302	2.925575	1.330339	3.486798	0.4979917	3.477924	0.4816593	4.432478	596.83	17.33	1645.4	12.98	968.33	13.17	1244.08	17.62	3811.94	13.62	669.81	12.93
9	12.39	18.39	44.9999988079071	24.2500007152557	24.2500007152557	IPI:IPI00479145.2	Gene_Symbol=KRT19 Keratin, type I cytoskeletal 19	0	auto - shared MS/MS	0.0655015483498573	14.0000000596046	NHEEEISTLR	iTRAQ8plex@N-term; Deamidated(N)@1		0.0248789321631193	1531.80334472656	1532.811	1531.77850427	1532.78578075143	1	7	1.2.11.55.1	13.5	1.361011	2.618382	0.6101194	3.103328	0.3339707	5.443522	3.57686	2.551944	1.416341	2.952299	0.2421157	3.86746	0		566.44	14.36	1835.1	12.02	865.41	15.49	478.29	23.04	4428.19	12.95	676.8	10.24
9	12.39	18.39	44.9999988079071	24.2500007152557	24.2500007152557	IPI:IPI00479145.2	Gene_Symbol=KRT19 Keratin, type I cytoskeletal 19	0	auto - no iTRAQ	0.0261992421001196	5.854241574893	DYSHYYTTIQDLR	Carbamyl@N-term		-0.0080818934366107	1716.76623535156	1717.774	1716.774363776	1717.78164025743	1	7	1.1.11.101.1	10	0.5680547	3.323355	0.5622358	3.625344	0.4923049	3.692104	0.539029	3.937684	0.309631	7.527848	0.3990517	4.014673	0.4942857	4.5702	452.44	12.84	611.78	10.58	636.99	14.37	563.15	13.3	533.02	14.55	118.18	8.24
9	12.39	18.39	44.9999988079071	24.2500007152557	24.2500007152557	IPI:IPI00479145.2	Gene_Symbol=KRT19 Keratin, type I cytoskeletal 19	0	auto - shared MS/MS	0.012874536216259	2.92096220878596	SLLEGQEDHYNNLSASK	iTRAQ8plex@N-term; Deamidated(N)@12; iTRAQ8plex(K)@17		0.128948152065277	2513.41479492188	2514.422	2513.285919044	2514.29319552543	1	6	1.2.11.74.5	18.25	1.033202	4.224417	0.5904555	4.47635	0.3700586	4.786913	4.981457	3.999983	1.706396	4.548651	0.3598913	5.512017	0		404.94	16.15	995.91	13.87	598.73	12.17	378.87	10.03	4408.77	13.5	582.92	12.75
9	12.39	18.39	44.9999988079071	24.2500007152557	24.2500007152557	IPI:IPI00479145.2	Gene_Symbol=KRT19 Keratin, type I cytoskeletal 19	0	auto - shared MS/MS	0.0109953861683607	2.50000033527613	EVAGHTEQLQM	iTRAQ8plex@N-term	cleaved M-S@C-term	0.0853179916739464	1545.86169433594	1546.869	1545.776395794	1546.78367227543	1	6	1.3.11.64.8	15.75	1.594167	4.637177	0.6680821	5.264125	1.139353	4.762508	2.449473	4.518132	2.031309	5.186434	0.718784	5.086185	1.172188	5.275709	272.68	12.13	1034.74	13.55	456.18	12.84	785.49	13.36	1459.81	11.54	467.27	12.46
9	12.39	18.39	44.9999988079071	24.2500007152557	24.2500007152557	IPI:IPI00479145.2	Gene_Symbol=KRT19 Keratin, type I cytoskeletal 19	0	auto - shared MS/MS	0.00694885943084955	1.58730157642137	DAEAWFTSR	iTRAQ8plex@N-term		0.0200553201138973	1385.70825195313	1386.716	1385.688232702	1386.69550918343	1	5	1.1.11.88.4	8.6999998	0.8088657	2.342204	0.5937173	2.501347	0.5985031	2.737504	2.482603	2.122849	1.068459	3.688258	0.4123829	2.842273	0.5065481	3.88996	565.67	11.7	1089.14	11.97	841	11.83	855.97	15.35	3069.31	14.67	509.87	15.57
9	12.39	18.39	44.9999988079071	24.2500007152557	24.2500007152557	IPI:IPI00479145.2	Gene_Symbol=KRT19 Keratin, type I cytoskeletal 19	0	auto - shared MS/MS	0	1.99999995529652	AALEDTLAETEAR	iTRAQ8plex@N-term		-0.0365734770894051	1692.84704589844	1693.854	1692.88369762	1693.89097410143	1	5	1.1.5.81.3	8	0.9193692	3.872148	0.7395806	3.964153	0.5337842	4.428795	2.773467	3.615527	1.304509	4.544401	0.5322863	4.120564	0.41372	4.930932	431.39	15.4	944.07	14.16	798.93	13.77	582.19	15.26	2614.95	14.98	474.74	13.35
9	12.39	18.39	44.9999988079071	24.2500007152557	24.2500007152557	IPI:IPI00479145.2	Gene_Symbol=KRT19 Keratin, type I cytoskeletal 19	1	auto	0	99.0000009536743	ALEAANGELEVK	iTRAQ8plex@N-term; iTRAQ8plex(K)@12		0.0905099138617516	1851.14672851563	1852.154	1851.056300436	1852.06357691743	1	22	1.3.11.77.3	19	1.503102	0.321995	0.5164832	0.4281168	0.5052254	0.4196041	3.327699	0.3112722	1.563913	0.4072451	0.7181695	0.3702155	0.6322421	0.4536077	4325.71	13.32	15477.11	14.57	5594.57	16.64	5525.5	15.75	31460.95	14.32	5707.01	15.21
9	12.39	18.39	44.9999988079071	24.2500007152557	24.2500007152557	IPI:IPI00479145.2	Gene_Symbol=KRT19 Keratin, type I cytoskeletal 19	1	auto	0	99.0000009536743	ALEAANGELEVK	iTRAQ8plex@N-term; Deamidated(N)@6; Dehydrated(E)@8; iTRAQ8plex(K)@12		0.0874065607786179	1834.11706542969	1835.124	1834.02975133	1835.03702781143	1	18	1.3.11.82.3	20.25	1.029016	0.1677672	0.4338115	0.2134391	0.3182524	0.2564186	3.478567	0.1552299	1.291406	0.2088247	0.3299735	0.2550163	0.1557348	0.6314378	9728.42	14.98	23829.15	15.87	10568.09	15.62	7827.86	16.05	73962.76	14.53	10598.48	14.95
9	12.39	18.39	44.9999988079071	24.2500007152557	24.2500007152557	IPI:IPI00479145.2	Gene_Symbol=KRT19 Keratin, type I cytoskeletal 19	1	auto	0	88.9999985694885	ALEAANGELEVK	iTRAQ8plex@N-term; iTRAQ8plex(K)@12		0.0187331289052963	1851.07495117188	1852.082	1851.056300436	1852.06357691743	1	8	1.3.5.78.6	19.25	1.664688	3.048694	0.5337336	3.516279	0.5544081	3.413158	3.35425	3.005926	1.868488	3.383463	0.7135432	3.299405	0.6421329	3.754121	527.12	15.75	2088.75	12.65	704.51	13.06	738.87	12.19	3864.34	12.69	830.88	13.19
9	12.39	18.39	44.9999988079071	24.2500007152557	24.2500007152557	IPI:IPI00479145.2	Gene_Symbol=KRT19 Keratin, type I cytoskeletal 19	1	auto	0	61.0000014305115	ALEAANGELEVK	iTRAQ8plex@N-term; Deamidated(N)@6; iTRAQ8plex(K)@12		0.021112747490406	1852.06140136719	1853.069	1852.040316014	1853.04759249543	1	7	1.1.11.83.3	8.1999998	1.276994	2.064035	0.5867031	2.395384	0.5535908	2.492185	3.488842	1.931488	1.315838	2.730669	0.6054833	2.603079	0.3741757	4.527874	619.65	11.82	1883.56	14.85	910.37	13.19	867.29	13.91	4724.96	14.33	687.84	13.44
9	12.39	18.39	44.9999988079071	24.2500007152557	24.2500007152557	IPI:IPI00479145.2	Gene_Symbol=KRT19 Keratin, type I cytoskeletal 19	1	auto	0	25.9999990463257	ALEAANGELEVK	iTRAQ8plex@N-term; Deamidated(N)@6; Dehydrated(E)@10; iTRAQ8plex(K)@12		0.0267380848526955	1834.05639648438	1835.064	1834.02975133	1835.03702781143	1	8	1.3.5.83.5	20.5	1.136291	1.605021	0.5774319	1.908388	0.3771712	2.17131	3.967433	1.532944	1.786309	1.790793	0.3572645	2.356421	0.2430315	4.721479	911.69	13.89	2465.93	12.45	1318.26	15.15	869.39	13.45	7905.46	13.4	1373.86	12.93
9	12.39	18.39	44.9999988079071	24.2500007152557	24.2500007152557	IPI:IPI00479145.2	Gene_Symbol=KRT19 Keratin, type I cytoskeletal 19	0	auto - shared MS/MS	0	99.0000009536743	GQVGGQVSVEVDSAPGTDLAK	iTRAQ8plex@N-term; iTRAQ8plex(K)@21		-1.04742133617401	2620.36474609375	2621.372	2621.412182196	2622.41945867743	1	27	1.1.5.80.1	7.9000001	2.251874	3.223321	1.046938	3.460499	0.5618483	4.190795	8.832887	3.143118	2.445456	3.791954	0.6246425	4.137116	0		426.85	13.39	2288.04	16.96	1119.05	16.35	606.35	16.85	8240.4	16.24	880.59	18.76
9	12.39	18.39	44.9999988079071	24.2500007152557	24.2500007152557	IPI:IPI00479145.2	Gene_Symbol=KRT19 Keratin, type I cytoskeletal 19	0	auto - shared MS/MS	0	99.0000009536743	GQVGGQVSVEVDSAPGTDLAK	iTRAQ8plex@N-term; iTRAQ8plex(K)@21		0.0260745696723461	2621.43823242188	2622.446	2621.412182196	2622.41945867743	1	29	1.1.11.79.1	7.8000002	1.429809	0.9250168	0.7886258	1.028227	0.469102	1.204546	5.825275	0.8890362	1.861675	1.117208	0.4385388	1.337336	0.174701	4.094733	1556.24	13.79	5296.62	14.06	3073.27	16.03	1845.75	15.06	19813.6	14.28	2444.1	16.63
9	12.39	18.39	44.9999988079071	24.2500007152557	24.2500007152557	IPI:IPI00479145.2	Gene_Symbol=KRT19 Keratin, type I cytoskeletal 19	0	auto - shared MS/MS	0	99.0000009536743	ILGATIENSR	iTRAQ8plex@N-term; Deamidated(N)@8		0.0161515884101391	1377.79309082031	1378.8	1377.777047706	1378.78432418743	1	18	1.3.5.78.1	19.25	1.164772	0.2581812	0.54128	0.3135731	0.4031447	0.3535385	4.089081	0.2450955	1.742305	0.3056533	0.3570891	0.3791906	0.1439748	0.9873505	5996.87	14.62	16626.84	14.13	8128.3	16.03	6112.44	15.65	53594.57	13.52	8814.29	16.25
9	12.39	18.39	44.9999988079071	24.2500007152557	24.2500007152557	IPI:IPI00479145.2	Gene_Symbol=KRT19 Keratin, type I cytoskeletal 19	0	auto - shared MS/MS	0	66.0000026226044	ILGATIENSR	iTRAQ8plex@N-term; Deamidated(N)@8		0.00299818348139524	1377.78002929688	1378.787	1377.777047706	1378.78432418743	1	8	1.2.5.72.1	17.75	1.005746	1.652806	0.4874649	1.896696	0.3711532	2.325368	2.751249	1.562836	1.132351	2.129657	0.3070637	2.240931	0.2509439	3.797401	1180.93	18.28	2827.2	16.38	1441.52	15.8	1108.17	19.23	7101.08	15.29	1128.09	16.5
9	12.39	18.39	44.9999988079071	24.2500007152557	24.2500007152557	IPI:IPI00479145.2	Gene_Symbol=KRT19 Keratin, type I cytoskeletal 19	0	auto - shared MS/MS	0	56.9999992847443	ILGATIENSR	iTRAQ8plex@N-term; Deamidated(N)@8		0.0463329777121544	1377.82336425781	1378.831	1377.777047706	1378.78432418743	1	8	1.2.11.71.2	17.5	0.9839143	1.615183	0.6614717	1.783542	0.423759	2.127792	3.287036	1.505884	1.4381	1.934216	0.3804118	2.19475	0.3192682	3.358881	963.99	14.4	2257.74	13.87	1596.75	15.56	1032.81	15.65	6925.44	13.19	1169.5	14.37
9	12.39	18.39	44.9999988079071	24.2500007152557	24.2500007152557	IPI:IPI00479145.2	Gene_Symbol=KRT19 Keratin, type I cytoskeletal 19	0	auto - shared MS/MS	0	99.0000009536743	IVLQIDNAR	iTRAQ8plex@N-term; Deamidated(N)@7		0.0217894278466702	1345.80895996094	1346.816	1345.787218466	1346.79449494743	1	16	1.1.11.77.1	7.5999999	1.546085	0.5914355	0.867152	0.6370234	0.5857406	0.7271026	3.548751	0.5749542	1.388594	0.759751	0.4680259	0.7381088	0.392512	1.152573	2635.17	15.04	9698.09	15.04	5722.12	16.19	3902.5	17.58	20438.76	14.2	3086.9	15.48
9	12.39	18.39	44.9999988079071	24.2500007152557	24.2500007152557	IPI:IPI00479145.2	Gene_Symbol=KRT19 Keratin, type I cytoskeletal 19	0	auto - shared MS/MS	0	99.0000009536743	IVLQIDNAR	iTRAQ8plex@N-term; Deamidated(N)@7		-0.00741652585566044	1345.77978515625	1346.787	1345.787218466	1346.79449494743	1	16	1.2.5.82.1	20.25	1.394718	0.1333383	0.8013918	0.1434288	0.4613109	0.1722952	3.644677	0.1288662	1.482501	0.1675981	0.3624371	0.1996899	0.1584184	0.5546247	16157.67	20.67	53642.55	20.17	32424.76	21.03	18845.23	21.75	128708.8	19.99	20207.48	21.88
9	12.39	18.39	44.9999988079071	24.2500007152557	24.2500007152557	IPI:IPI00479145.2	Gene_Symbol=KRT19 Keratin, type I cytoskeletal 19	0	auto - shared MS/MS	0	99.0000009536743	IVLQIDNAR	iTRAQ8plex@N-term; Deamidated(N)@7		0.0444631576538086	1345.83166503906	1346.839	1345.787218466	1346.79449494743	1	16	1.2.11.82.1	20.25	1.501471	0.2072757	0.8691225	0.2191646	0.484689	0.2676428	3.755705	0.201877	1.457532	0.261465	0.3702165	0.297878	0.1548842	0.7632368	7964.86	15.98	28466.84	14.82	17334.54	15.29	9760.46	17.29	65379.25	14.64	9793.43	16.42
9	12.39	18.39	44.9999988079071	24.2500007152557	24.2500007152557	IPI:IPI00479145.2	Gene_Symbol=KRT19 Keratin, type I cytoskeletal 19	0	auto - shared MS/MS	0	7.00000002980232	IVLQIDNAR	iTRAQ8plex@N-term; Methyl(L)@3; Deamidated(N)@7		0.0182266961783171	1359.82104492188	1360.828	1359.80286853	1360.81014501143	1	10	1.1.11.88.2	8.6999998	0.6112757	3.187186	0.6233636	3.211474	0.3467249	3.724217	7.717133	2.716853	1.483684	3.130104	0.3010747	3.777916	0.2362898	6.212192	627.52	17.03	913.08	15.26	979.54	16.82	550.1	14.03	10584.1	13.5	785.43	12.25
9	12.39	18.39	44.9999988079071	24.2500007152557	24.2500007152557	IPI:IPI00479145.2	Gene_Symbol=KRT19 Keratin, type I cytoskeletal 19	0	auto - shared MS/MS	0	5.00000007450581	IVLQIDNAR	iTRAQ8plex@N-term; Methyl(L)@3; Deamidated(N)@7		-0.0338977910578251	1359.76892089844	1360.776	1359.80286853	1360.81014501143	1	9	1.1.5.89.2	8.8000002	4200.61		3993.038		3954.828		4574.949		11852.72		4137.534		6238.659		0	6.26	618.21	16.44	399.64	18.83	481.71	16.78	5004.12	15.81	528.84	15.7
9	12.39	18.39	44.9999988079071	24.2500007152557	24.2500007152557	IPI:IPI00479145.2	Gene_Symbol=KRT19 Keratin, type I cytoskeletal 19	0	auto - low confidence	0	0	IVLQIDNAR	iTRAQ8plex@N-term; Oxidation(D)@6; Deamidated(N)@7; Oxidation(R)@9		0.0463329777121544	1377.82336425781	1378.831	1377.777047706	1378.78432418743	1	5	1.2.11.71.2	17.5	0.9839143	1.615183	0.6614717	1.783542	0.423759	2.127792	3.287036	1.505884	1.4381	1.934216	0.3804118	2.19475	0.3192682	3.358881	963.99	14.4	2257.74	13.87	1596.75	15.56	1032.81	15.65	6925.44	13.19	1169.5	14.37
9	12.39	18.39	44.9999988079071	24.2500007152557	24.2500007152557	IPI:IPI00479145.2	Gene_Symbol=KRT19 Keratin, type I cytoskeletal 19	0	auto - low confidence	0	0	IVLQIDNAR	iTRAQ8plex@N-term; Deamidated(N)@7		-0.0854438915848732	1345.70178222656	1346.709	1345.787218466	1346.79449494743	1	5	1.3.5.103.5	25.5	0.8944501	0.4702601	0.2556907	0.8380404	0.3803157	0.6343507	0.8780445	0.4688765	0.9759056	0.7222472	0.1959723	1.116339	0.187668	1.395447	3254.09	13.72	6928.35	14.43	2083.52	15.09	3128.98	14.83	6244.77	12.81	2679.02	15.71
9	12.39	18.39	44.9999988079071	24.2500007152557	24.2500007152557	IPI:IPI00479145.2	Gene_Symbol=KRT19 Keratin, type I cytoskeletal 19	0	auto - low confidence	0	0	IVLQIDNARL	iTRAQ8plex@N-term; Deamidated(Q)@4; Deamidated(N)@7	cleaved L-A@C-term; missed R-L@9	-0.00635182484984398	1459.84887695313	1460.856	1459.855298026	1460.86257450743	1	6	1.2.5.118.2	29.25	0.9828644	0.7997869	0.6955765	0.8150839	0.8124989	0.8090634	0.6140999	0.8657578	0.6575462	1.412189	0.8908066	0.7943518	0.7211592	0.9179608	2102.78	15.53	4919.62	15.1	3662.62	12.63	4319.62	14.27	2822.3	12.75	1166.43	14.04
9	12.39	18.39	44.9999988079071	24.2500007152557	24.2500007152557	IPI:IPI00479145.2	Gene_Symbol=KRT19 Keratin, type I cytoskeletal 19	0	auto - low confidence	0	0	IVLQIDNARL	iTRAQ8plex@N-term; Deamidated(Q)@4; Deamidated(N)@7	cleaved L-A@C-term; missed R-L@9	0.0445513017475605	1459.89978027344	1460.907	1459.855298026	1460.86257450743	1	7	1.2.11.117.3	29	0.9997322	0.5254476	0.6880322	0.5629892	0.8402901	0.5415443	0.750255	0.5920654	0.6974252	0.9014345	0.8312439	0.5416323	0.7667674	0.6327127	3005.13	14.64	7151.4	14.08	5177.56	14.61	6384.42	15.1	4927.68	16.58	1768.07	13.41
9	12.39	18.39	44.9999988079071	24.2500007152557	24.2500007152557	IPI:IPI00479145.2	Gene_Symbol=KRT19 Keratin, type I cytoskeletal 19	0	auto - low confidence	0	0	IVLQIDNARL	iTRAQ8plex@N-term; Oxidation(R)@9	cleaved L-A@C-term; missed R-L@9	0.0333156138658524	1473.91540527344	1474.923	1473.88218149	1474.88945797143	1	8	1.3.5.130.1	32.25	4.022586	1.013828	2.235635	1.022089	3.955069	1.014218	5.665033	1.012583	14.02151	1.013045	3.290113	1.01626	3.706346	1.023298	2457.88	24.83	23534.78	20.11	13759.88	21.37	24577.84	22.11	30432.21	21.04	29073.28	21.98
9	12.39	18.39	44.9999988079071	24.2500007152557	24.2500007152557	IPI:IPI00479145.2	Gene_Symbol=KRT19 Keratin, type I cytoskeletal 19	0	auto - low confidence	0	0	IVLQIDNARL	iTRAQ8plex@N-term; Oxidation(R)@9	cleaved L-A@C-term; missed R-L@9	0.0541894733905792	1473.93627929688	1474.944	1473.88218149	1474.88945797143	1	8	1.3.11.130.1	32.25	3.595429	0.7158804	2.109884	0.7217686	3.187708	0.7165797	5.065647	0.7145628	11.50745	0.7150763	2.86674	0.7178277	3.043339	0.7219971	2784.55	19.85	23831.42	15.65	14711.83	16.63	22442.05	16.36	30829.06	15.19	27031.67	15.2
9	12.39	18.39	44.9999988079071	24.2500007152557	24.2500007152557	IPI:IPI00479145.2	Gene_Symbol=KRT19 Keratin, type I cytoskeletal 19	0	auto - shared MS/MS	0	99.0000009536743	LAADDFR	iTRAQ8plex@N-term		-0.00808836985379457	1110.58947753906	1111.597	1110.597626776	1111.60490325743	1	12	1.2.5.65.1	16	1.217523	0.2285406	0.8571793	0.2402287	0.4682648	0.3007286	6.192044	0.2174472	2.730642	0.2361696	0.3311687	0.3359075	0.1611519	1.028248	8204.82	17.8	23778.83	17.09	17611.4	18.17	9713.81	20.23	111038.5	16.39	18900.46	17.64
9	12.39	18.39	44.9999988079071	24.2500007152557	24.2500007152557	IPI:IPI00479145.2	Gene_Symbol=KRT19 Keratin, type I cytoskeletal 19	0	auto - shared MS/MS	0	99.0000009536743	LAADDFR	iTRAQ8plex@N-term		0.0290208626538515	1110.62658691406	1111.634	1110.597626776	1111.60490325743	1	12	1.2.11.65.1	16	1.248172	0.3536727	0.8966721	0.370649	0.4677852	0.4651599	6.404593	0.3362799	2.756362	0.3645031	0.3399047	0.5150627	0.1486566	1.694685	4280.13	14.36	12716.73	14.23	9610.45	15.14	5062.12	16.31	59912.7	13.68	9952.49	14.18
9	12.39	18.39	44.9999988079071	24.2500007152557	24.2500007152557	IPI:IPI00479145.2	Gene_Symbol=KRT19 Keratin, type I cytoskeletal 19	0	auto - shared MS/MS	0	9.00000035762787	LAADDFR	iTRAQ8plex@N-term; Cation:K(D)@5; Oxidation(F)@6		-0.0379482917487621	1164.51037597656	1165.518	1164.548423264	1165.55569974543	1	9	1.2.5.65.2	16	0.9434826	4.110053	0.8866459	4.239972	0.7141083	4.769531	4.491193	3.740093	1.812001	4.57261	0.4094654	6.043025	0.7169799	4.946233	311.59	11.57	699.78	12.33	691.81	14.16	562.57	16.84	3058.55	13.69	476.3	12.71
9	12.39	18.39	44.9999988079071	24.2500007152557	24.2500007152557	IPI:IPI00479145.2	Gene_Symbol=KRT19 Keratin, type I cytoskeletal 19	0	auto - shared MS/MS	0	99.0000009536743	LEQEIATYR	iTRAQ8plex@N-term		0.160133823752403	1425.93713378906	1426.944	1425.777047706	1426.78432418743	1	16	1.4.5.82.1	20.25	1.273196	1.146336	0.8266065	1.201033	0.409441	1.552089	10.55632	1.096391	4.810935	1.124532	0.4820758	1.453302	0.3781054	2.052222	1364.57	14.95	4135.57	13.95	2824.54	13.9	1412.59	15.53	31483.19	13.25	5538.14	14.04
9	12.39	18.39	44.9999988079071	24.2500007152557	24.2500007152557	IPI:IPI00479145.2	Gene_Symbol=KRT19 Keratin, type I cytoskeletal 19	0	auto - shared MS/MS	0	91.0000026226044	LTMQNLNDR	iTRAQ8plex@N-term; Deamidated(N)@7		0.00785139016807079	1408.73657226563	1409.744	1408.72871732	1409.73599380143	1	10	1.1.11.64.1	6.3000002	1.009182	1.985897	0.8385822	2.007249	0.9094929	1.984788	4.252522	1.865039	1.924488	2.109803	0.6277504	2.19366	0.4788413	3.46418	957.65	17.79	2300.49	16.15	2010.97	15.29	2202.09	15.39	8900.69	14.74	1554.75	15.55
9	12.39	18.39	44.9999988079071	24.2500007152557	24.2500007152557	IPI:IPI00479145.2	Gene_Symbol=KRT19 Keratin, type I cytoskeletal 19	0	auto - shared MS/MS	0	99.0000009536743	MSVEADINGLR	iTRAQ8plex@N-term		0.0192247442901134	1507.81628417969	1508.824	1507.797131238	1508.80440771943	1	20	1.3.5.83.1	20.5	1.664876	0.7425209	0.7861733	0.8430951	0.6551412	0.8893748	3.791234	0.7218842	2.131189	0.8401139	0.5828023	0.9393414	0.4269815	1.301876	1953.93	14.01	7743.46	14.94	3846.63	17.06	3236.48	17.03	16190.49	13.55	3512.93	15.38
9	12.39	18.39	44.9999988079071	24.2500007152557	24.2500007152557	IPI:IPI00479145.2	Gene_Symbol=KRT19 Keratin, type I cytoskeletal 19	0	auto - shared MS/MS	0	93.9999997615814	MSVEADINGLR	iTRAQ8plex@N-term; Dehydrated(D)@6; Deamidated(N)@8		-0.000724183511920273	1490.76977539063	1491.777	1490.770582132	1491.77785861343	1	12	1.3.5.93.2	23	1.063628	0.5665386	0.5820003	0.6318229	0.450302	0.7181763	4.492584	0.5393736	2.436916	0.5860919	0.3512762	0.8367346	0.1905761	1.687119	3568.1	19.17	9033.81	16.24	5200.12	17.29	4062.28	19.36	35035.12	16.71	7335.27	17.18
9	12.39	18.39	44.9999988079071	24.2500007152557	24.2500007152557	IPI:IPI00479145.2	Gene_Symbol=KRT19 Keratin, type I cytoskeletal 19	0	auto - shared MS/MS	0	93.0000007152557	MSVEADINGLR	iTRAQ8plex@N-term; Dehydrated(D)@6; Deamidated(N)@8		0.0498125329613686	1490.8203125	1491.828	1490.770582132	1491.77785861343	1	12	1.3.11.92.1	22.75	1.376648	0.3130022	0.6951589	0.3495884	0.4708966	0.3959702	5.327459	0.3014002	2.760625	0.3272129	0.4667589	0.4146872	0.2721967	0.8947769	5349.46	16.07	17529.8	15.41	9312.09	16.65	6368.9	16.43	62287.43	15.25	12458.22	16.16
9	12.39	18.39	44.9999988079071	24.2500007152557	24.2500007152557	IPI:IPI00479145.2	Gene_Symbol=KRT19 Keratin, type I cytoskeletal 19	0	auto - low confidence	0	0	MSVEADINGLR	iTRAQ8plex@N-term; Oxidation(M)@1		-0.121717147529125	1523.67028808594	1524.678	1523.792045858	1524.79932233943	1	4	1.1.5.106.2	10.5	1.173197	1.500207	0.7775906	1.706879	0.8484401	1.573688	0.9279771	1.5825	1.32552	2.108809	1.188154	1.508773	1.55608	1.546291	1041.67	14.87	2909.01	13.42	2028.31	18.98	2234.5	14.8	2112.7	14.43	1164.81	18.08
9	12.39	18.39	44.9999988079071	24.2500007152557	24.2500007152557	IPI:IPI00479145.2	Gene_Symbol=KRT19 Keratin, type I cytoskeletal 19	0	auto - low confidence	0	0	MSVEADINGLR	iTRAQ8plex@N-term; Oxidation(M)@1		0.0130771277472377	1523.80505371094	1524.812	1523.792045858	1524.79932233943	1	3	1.3.5.69.1	17	0.9901956	3.885072	0.6126909	4.402889	0.4407774	4.571907	2.091859	3.726091	1.606361	4.489012	0.3743811	5.090212	0.4042669	5.629799	468.98	17.09	1105.4	14.89	719.53	17.78	522.64	14.43	2144.16	16.67	635.53	16.66
9	12.39	18.39	44.9999988079071	24.2500007152557	24.2500007152557	IPI:IPI00479145.2	Gene_Symbol=KRT19 Keratin, type I cytoskeletal 19	0	auto - low confidence	0	0	MSVEADINGLR	iTRAQ8plex@N-term; Oxidation(M)@1		0.0846097767353058	1523.87658691406	1524.884	1523.792045858	1524.79932233943	1	5	1.3.11.68.4	16.75	1.352382	2.137294	0.7245249	2.381337	1.002785	2.246202	2.707829	2.02243	1.898719	2.432188	0.6652483	2.468175	0.5702693	3.151129	529.64	10.55	1705	13.21	960.92	12.54	1342.82	13.94	3134.53	10.97	848.36	11.84
9	12.39	18.39	44.9999988079071	24.2500007152557	24.2500007152557	IPI:IPI00479145.2	Gene_Symbol=KRT19 Keratin, type I cytoskeletal 19	0	auto - shared MS/MS	0	12.9999995231628	NHEEEISTLR	iTRAQ8plex@N-term; Deamidated(N)@1		-0.0139392782002687	1531.76452636719	1532.772	1531.77850427	1532.78578075143	1	6	1.2.5.54.1	13.25	1.123755	3.727254	0.5184295	5.01995	0.2385204	11.00815	3.988913	3.445261	1.325099	4.856186	0.5568774	4.534579	0		487.62	16.67	1304.36	19.37	633.03	23.27	294.06	30.77	4251.15	18.17	545.09	18.8
9	12.39	18.39	44.9999988079071	24.2500007152557	24.2500007152557	IPI:IPI00479145.2	Gene_Symbol=KRT19 Keratin, type I cytoskeletal 19	0	auto - low confidence	0	0	QIEGLK	iTRAQ8plex@N-term; Deamidated(Q)@1; iTRAQ8plex(K)@6	cleaved M-Q@N-term	0.118569031357765	1295.90954589844	1296.917	1295.791024602	1296.79830108343	1	5	1.4.11.83.8	20.5	2.03328	4.03916	2.429282	4.027778	1.118176	4.167625	3.095667	4.013522	1.916766	4.546784	1.068177	4.17324	1.743895	4.17228	373.02	14.87	1805.4	11.75	2269.15	13.07	1054.56	12.82	2523.81	11.76	603.17	13.19
9	12.39	18.39	44.9999988079071	24.2500007152557	24.2500007152557	IPI:IPI00479145.2	Gene_Symbol=KRT19 Keratin, type I cytoskeletal 19	0	auto - shared MS/MS	0	99.0000009536743	VLDELTLAR	iTRAQ8plex@N-term		-0.0155092151835561	1332.7763671875	1333.784	1332.791969488	1333.79924596943	1	16	1.3.5.104.1	25.75	1.328123	0.1525697	0.7022037	0.1698194	0.372454	0.2298184	9.032503	0.1463683	4.523912	0.1508152	0.4426541	0.2063363	0.1584707	0.6327258	47870.04	69.95	151337.4	66.4	84174.4	72.83	45078.08	79.96	945022.8	79.75	182690.7	68.18
9	12.39	18.39	44.9999988079071	24.2500007152557	24.2500007152557	IPI:IPI00479145.2	Gene_Symbol=KRT19 Keratin, type I cytoskeletal 19	0	auto - shared MS/MS	0	99.0000009536743	VLDELTLAR	iTRAQ8plex@N-term		0.0174495130777359	1332.80932617188	1333.817	1332.791969488	1333.79924596943	1	16	1.3.11.104.1	25.75	1.450692	0.1850174	0.7391052	0.2035578	0.4155111	0.2533823	9.6179	0.1787245	4.840819	0.1832041	0.4869381	0.2421362	0.1439653	0.7118648	29369.4	52.42	101417.9	49.42	54356.87	53.2	30853.66	55.49	617370.3	57.09	119936.8	49.55
9	12.39	18.39	44.9999988079071	24.2500007152557	24.2500007152557	IPI:IPI00479145.2	Gene_Symbol=KRT19 Keratin, type I cytoskeletal 19	0	auto - shared MS/MS	0	99.0000009536743	VLDELTLAR	iTRAQ8plex@N-term		0.00438809068873525	1332.79626464844	1333.804	1332.791969488	1333.79924596943	1	15	1.3.5.117.4	29	0.828617	0.5209123	1.910884	0.4805466	1.038689	0.5021505	4.211259	0.47408	1.817229	0.550194	1.375384	0.4882574	1.304014	0.5127413	3504.98	16.54	6913.27	15.25	16771.54	15.22	9204.5	15.8	32260.26	14.65	5373.21	15.2
9	12.39	18.39	44.9999988079071	24.2500007152557	24.2500007152557	IPI:IPI00479145.2	Gene_Symbol=KRT19 Keratin, type I cytoskeletal 19	0	auto - shared MS/MS	0	99.0000009536743	VLDELTLAR	iTRAQ8plex@N-term		0.0391778573393822	1332.8310546875	1333.838	1332.791969488	1333.79924596943	1	16	1.3.11.117.4	29	0.8456597	0.4077688	1.888831	0.3713517	1.117147	0.390474	4.463599	0.3656592	2.049305	0.4262659	1.281213	0.3819413	1.2182	0.405264	4387.82	15.96	8832.6	16.28	20753.67	15.53	12393.33	17.6	42805.97	16.04	7585.67	16.86
9	12.39	18.39	44.9999988079071	24.2500007152557	24.2500007152557	IPI:IPI00479145.2	Gene_Symbol=KRT19 Keratin, type I cytoskeletal 19	0	auto - shared MS/MS	0	99.0000009536743	VLDELTLAR	iTRAQ8plex@N-term		0.132882937788963	1332.9248046875	1333.932	1332.791969488	1333.79924596943	1	14	1.4.5.105.6	26	1.108099	2.156499	0.6755553	2.567155	0.5509968	2.530617	7.996736	2.032846	3.472718	2.161907	0.4704746	2.796015	0.2515274	5.309061	655.81	13.31	1729.82	12.61	1109.41	17.44	913.6	13.81	11462.02	13.26	1921.26	14.31
9	12.39	18.39	44.9999988079071	24.2500007152557	24.2500007152557	IPI:IPI00479145.2	Gene_Symbol=KRT19 Keratin, type I cytoskeletal 19	0	auto - shared MS/MS	0	25.9999990463257	VLDELTLAR	iTRAQ8plex@N-term		0.137399539351463	1332.92932128906	1333.937	1332.791969488	1333.79924596943	1	7	1.4.11.105.5	26	0.9574881	3.52107	0.5275598	4.029864	0.3961309	4.544681	5.249413	3.373796	2.358212	3.64366	0.2820401	4.60857	0		480.99	16.19	1096.26	11.33	635.42	14.08	481.73	14.71	5518.45	12.67	956.88	13.35
9	12.39	18.39	44.9999988079071	24.2500007152557	24.2500007152557	IPI:IPI00479145.2	Gene_Symbol=KRT19 Keratin, type I cytoskeletal 19	0	auto - shared MS/MS	0	5.00000007450581	VLDELTLAR	iTRAQ8plex@N-term; Methyl(L)@2		-0.0293152835220099	1346.77819824219	1347.786	1346.807619552	1347.81489603343	1	8	1.3.11.104.7	25.75	0.7913055	0.9234736	0.4172582	1.202875	0.3945734	1.188756	1.962979	0.8271978	1.285951	1.125665	0.2373988	1.525451	0.168536	3.539238	1829.7	14.79	3446.42	15.39	1911.78	17.03	1825.31	15.91	7849.93	13.79	1984.92	15.55
9	12.39	18.39	44.9999988079071	24.2500007152557	24.2500007152557	IPI:IPI00479145.2	Gene_Symbol=KRT19 Keratin, type I cytoskeletal 19	0	auto - shared MS/MS	0	5.00000007450581	VLDELTLAR	iTRAQ8plex@N-term; Cation:Cu[I]@C-term		0.0182866808027029	1394.73193359375	1395.739	1394.713745456	1395.72102193743	1	8	1.3.11.104.10	25.75	1.260108	5.609046	0.9115557	5.706489	0.8303275	5.87575	2.628016	5.495258	1.615859	6.454647	0.6648406	6.072747	0.8546359	6.362969	312.63	17	937.74	12.9	713.62	12.35	656.31	14.61	1795.68	14.24	426.16	14.82
9	12.39	18.39	44.9999988079071	24.2500007152557	24.2500007152557	IPI:IPI00479145.2	Gene_Symbol=KRT19 Keratin, type I cytoskeletal 19	0	auto - low confidence	0	0	VLDELTLAR	iTRAQ8plex@N-term		-0.0260461810976267	1332.76586914063	1333.773	1332.791969488	1333.79924596943	1	5	1.1.5.85.3	8.3999996	4200.61		3993.038		3954.828		4574.949		11852.72		4137.534		6238.659		0	3.82	377.51	12.98	343.1	12.05	268.04	10.94	1355.59	14.01	252.96	12.23
9	12.39	18.39	44.9999988079071	24.2500007152557	24.2500007152557	IPI:IPI00479145.2	Gene_Symbol=KRT19 Keratin, type I cytoskeletal 19	0	auto - low confidence	0	0	VLDELTLAR	iTRAQ8plex@N-term; Dehydrated(T)@6; Deamidated(R)@9		0.0217923875898123	1315.787109375	1316.794	1315.765420382	1316.77269686343	1	6	1.3.5.104.9	25.75	1.021688	4.364215	0.4747652	5.546903	0.4318308	6.33757	3.876509	4.137769	2.007571	4.490254	0.504246	5.095345	0		374.08	15.41	909.76	13.11	444.73	16.52	408.42	19.67	3169.39	12.33	633.54	11.32
9	12.39	18.39	44.9999988079071	24.2500007152557	24.2500007152557	IPI:IPI00479145.2	Gene_Symbol=KRT19 Keratin, type I cytoskeletal 19	0	auto - low confidence	0	0	VLDELTLAR	iTRAQ8plex@N-term		3.98128581047058	1336.77319335938	1337.781	1332.791969488	1333.79924596943	1	10	1.3.5.113.8	28	0.9493971	1.392113	1.730531	1.323954	1.093985	1.375668	3.825114	1.291459	1.931729	1.529455	1.314911	1.339926	1.561766	1.418079	1151.34	14.76	2601.93	14.12	4989.26	16.5	3184.52	15.89	9625.39	15.03	1876.24	15.65
9	12.39	18.39	44.9999988079071	24.2500007152557	24.2500007152557	IPI:IPI00479145.2	Gene_Symbol=KRT19 Keratin, type I cytoskeletal 19	0	auto - low confidence	0	0	YLDK	iTRAQ8plex@N-term; iTRAQ8plex(K)@4	cleaved S-Y@N-term	0.0860767886042595	1145.77661132813	1146.784	1145.690582274	1146.69785875543	1	4	1.4.5.57.6	14	1.201772	2.387546	0.9481351	2.423095	1.240427	2.350435	1.450653	2.355139	1.737953	3.051953	0.691623	2.734532	0.9306455	2.559109	505.38	11.32	1445.72	11.95	1199.89	11.09	1584.96	11.29	1602.33	11.66	740.96	15.36
9	12.39	18.39	44.9999988079071	24.2500007152557	24.2500007152557	IPI:IPI00479145.2	Gene_Symbol=KRT19 Keratin, type I cytoskeletal 19	0	auto - low confidence	0	0	YLDK	iTRAQ8plex@N-term; iTRAQ8plex(K)@4	cleaved S-Y@N-term	0.0991383120417595	1145.78967285156	1146.797	1145.690582274	1146.69785875543	1	4	1.4.11.55.5	13.5	1.041272	1.304361	1.003343	1.304765	1.268029	1.281935	0.930306	1.368836	1.017505	1.808168	0.5766571	1.420753	0.7497962	1.615498	1095.4	13.4	2715.07	12.29	2752.17	12.49	3511.81	13.46	2227.25	13.68	940.26	12.52
10	12.38	14.38	30.8488607406616	15.7349899411201	15.7349899411201	IPI:IPI00554648.3	Gene_Symbol=KRT8 Keratin, type II cytoskeletal 8	1	auto	2	99.0000009536743	AQYEDIANR	iTRAQ8plex@N-term		-0.00296119088307023	1382.70666503906	1383.714	1382.709696428	1383.71697290943	1	16	1.3.5.55.1	13.5	1.558848	0.6186423	1.030263	0.6360127	0.8832693	0.6595883	1.336311	0.6300998	0.7445782	1.129987	0.5019016	0.7546041	0.2419672	1.851166	2275.79	13.7	8444.62	12.04	5871.29	12.05	5082.23	13.7	6646.76	12.37	1429.49	13.67
10	12.38	14.38	30.8488607406616	15.7349899411201	15.7349899411201	IPI:IPI00554648.3	Gene_Symbol=KRT8 Keratin, type II cytoskeletal 8	1	auto	2	99.0000009536743	ASLEAAIADAEQR	iTRAQ8plex@N-term		-0.0114838788285851	1647.86193847656	1648.869	1647.873467294	1648.88074377543	1	22	1.1.11.95.1	9.3999996	2.688133	0.743977	1.857157	0.7544399	1.360123	0.7767979	2.076891	0.7534292	0.9828749	1.169594	4.028205	0.7380091	1.067325	0.8640028	2001.02	14.67	12804.02	16.21	9305.79	16.57	6881.11	17.67	9083.13	15.78	1659.16	15.12
10	12.38	14.38	30.8488607406616	15.7349899411201	15.7349899411201	IPI:IPI00554648.3	Gene_Symbol=KRT8 Keratin, type II cytoskeletal 8	1	auto	2	99.0000009536743	LEGLTDEINFLR	iTRAQ8plex@N-term		-0.0106219714507461	1722.93518066406	1723.943	1722.945903952	1723.95318043343	1	13	1.1.5.156.1	15.5	1.119054	0.9400719	0.6630359	1.027954	0.5832292	1.038057	0.9208381	0.9743975	0.4774933	2.375216	0.2860911	1.379286	0.1617763	3.234183	1700.01	15.07	4528.42	14.17	2822.55	14.69	2506.8	13.54	3421.41	13.84	684.79	15.09
10	12.38	14.38	30.8488607406616	15.7349899411201	15.7349899411201	IPI:IPI00554648.3	Gene_Symbol=KRT8 Keratin, type II cytoskeletal 8	0	auto - shared MS/MS	2	99.0000009536743	LLEGEESR	iTRAQ8plex@N-term		-0.0104795135557652	1235.65588378906	1236.663	1235.666434618	1236.67371109943	1	13	1.2.5.59.1	14.5	0.8262251	0.1369615	0.3241064	0.2107421	0.2986359	0.2145289	0.4294606	0.1735496	0.4865341	0.324482	0.7337357	0.1394762	0.5295828	0.1927916	12413.42	15.2	24413.72	14.98	10074.7	17.28	9372.65	16.51	11651.59	14.33	5094.99	15.31
10	12.38	14.38	30.8488607406616	15.7349899411201	15.7349899411201	IPI:IPI00554648.3	Gene_Symbol=KRT8 Keratin, type II cytoskeletal 8	1	auto	2	99.0000009536743	SLDMDSIIAEVK	iTRAQ8plex@N-term; iTRAQ8plex(K)@12		-0.0349781662225723	1928.03991699219	1929.047	1928.07498697	1929.08226345143	1	15	1.1.5.126.4	12.5	2.631002	2.624369	1.474646	2.679738	1.537692	2.681529	2.432576	2.632916	1.255974	3.462239	0.9209231	2.850067	0.5018385	4.340662	579.06	15.02	3626.51	14.47	2138.28	14.39	2251.24	15.31	3078.65	13.91	613.54	14.07
10	12.38	14.38	30.8488607406616	15.7349899411201	15.7349899411201	IPI:IPI00554648.3	Gene_Symbol=KRT8 Keratin, type II cytoskeletal 8	1	auto	2	99.0000009536743	SNMDNMFESYINNLR	iTRAQ8plex@N-term		0.0931995287537575	2151.09643554688	2152.104	2151.003177644	2152.01045412543	1	19	1.3.5.159.1	39.5	1.178279	0.6480923	0.5452111	0.752338	0.5221861	0.808983	0.833129	0.6949617	0.5084179	1.655281	0.2945333	1.109476	0.1218628	3.057197	2612.85	16.14	7328.36	14.37	3567.24	15.32	3449.6	18.02	4757.7	15.15	1120.66	17.21
10	12.38	14.38	30.8488607406616	15.7349899411201	15.7349899411201	IPI:IPI00554648.3	Gene_Symbol=KRT8 Keratin, type II cytoskeletal 8	1	auto	0.267606258392334	46.000000834465	TQEKEQIK	iTRAQ8plex@N-term; iTRAQ8plex(K)@4; iTRAQ8plex(K)@8		0.0730276182293892	1915.2236328125	1916.231	1915.150652932	1916.15792941343	1	10	1.4.11.112.3	27.75	0.5375514	1.25969	1.285201	1.039439	1.797482	1.01535	0.7277278	1.175278	0.6304777	2.174319	0.9498012	1.073919	0.8066465	1.273174	1560.86	15.53	1997.23	15.43	5023.29	15.11	7093.45	14.36	2482.58	15.53	830.18	16.05
10	12.38	14.38	30.8488607406616	15.7349899411201	15.7349899411201	IPI:IPI00554648.3	Gene_Symbol=KRT8 Keratin, type II cytoskeletal 8	1	auto	0.0962403193116188	19.8765431296678	LSPLVLEVDPNIQAVR	iTRAQ8plex@N-term	cleaved L-L@N-term	0.0697962194681168	2066.27392578125	2067.281	2066.204243918	2067.21152039943	1	8	1.3.5.140.2	34.75	4200.61		3993.038		3954.828		4574.949		11852.72		4137.534		6238.659		0	7.59	750.11	14.47	6120.27	15.03	1431.85	17.85	768.36	11.62	506.25	14.23
10	12.38	14.38	30.8488607406616	15.7349899411201	15.7349899411201	IPI:IPI00554648.3	Gene_Symbol=KRT8 Keratin, type II cytoskeletal 8	1	auto	0.0174356512725353	3.93518534447583	LQAEIEGLK	iTRAQ8plex@N-term; iTRAQ8plex(K)@9		0.0890823006629944	1608.05981445313	1609.067	1607.97077989	1608.97805637143	1	9	1.5.5.95.1	23.5	1.970957	0.5406997	1.337395	0.5552972	1.655713	0.5450901	1.709055	0.5523	1.531519	0.6884529	1.32594	0.5550998	1.431698	0.5806679	2955.73	15.62	13867.11	15.86	9898.69	16.88	12373.11	16.53	11040.56	17.72	3818.79	16.85
10	12.38	14.38	30.8488607406616	15.7349899411201	15.7349899411201	IPI:IPI00554648.3	Gene_Symbol=KRT8 Keratin, type II cytoskeletal 8	0	auto - low confidence	0.00195432920008898	0.448989917733	EIEGLK	iTRAQ8plex@N-term; iTRAQ8plex(K)@6	cleaved A-E@N-term	0.104408882558346	1295.89538574219	1296.903	1295.791024602	1296.79830108343	1	6	1.4.5.83.1	20.5	1.762159	2.253458	2.484824	2.236656	1.012013	2.358075	2.93959	2.230597	1.940824	2.479506	0.8322238	2.387524	1.873705	2.310785	975.04	21.6	4089.89	16.89	6066.96	18.71	2494.81	20.16	6264.4	16.34	1596.42	17.78
10	12.38	14.38	30.8488607406616	15.7349899411201	15.7349899411201	IPI:IPI00554648.3	Gene_Symbol=KRT8 Keratin, type II cytoskeletal 8	1	auto	0	99.0000009536743	AQYEDIANR	iTRAQ8plex@N-term		0.0358568653464317	1382.74548339844	1383.753	1382.709696428	1383.71697290943	1	16	1.3.11.56.1	13.75	1.67667	0.2751015	1.020391	0.2874421	0.8741695	0.2919109	1.344923	0.2809454	0.7621948	0.4953071	0.4960089	0.3387992	0.2369048	0.784092	5518.48	14.79	22024.76	13.67	14100.65	14.65	12196.75	14.11	16221.36	13.67	3548.33	14.78
10	12.38	14.38	30.8488607406616	15.7349899411201	15.7349899411201	IPI:IPI00554648.3	Gene_Symbol=KRT8 Keratin, type II cytoskeletal 8	1	auto	0	99.0000009536743	ASLEAAIADAEQR	iTRAQ8plex@N-term		-0.0521336533129215	1647.8212890625	1648.829	1647.873467294	1648.88074377543	1	22	1.1.5.95.1	9.3999996	2.42766	0.9854426	1.472377	1.000507	1.117192	1.023522	1.936919	0.9945648	1.462567	1.261718	1.710958	0.9953537	0.6563732	1.304735	1836.31	17.92	10611.53	14.54	6770.46	14.94	5186.84	16.01	7773.7	14.92	2265.69	18.12
10	12.38	14.38	30.8488607406616	15.7349899411201	15.7349899411201	IPI:IPI00554648.3	Gene_Symbol=KRT8 Keratin, type II cytoskeletal 8	0	auto - low confidence	0	0	ASLEAAIADAEQR	iTRAQ8plex@N-term		-0.0400098226964474	1647.83337402344	1648.841	1647.873467294	1648.88074377543	1	3	1.2.11.98.1	24.25	0.958603	0.9940538	0.9259294	0.9997613	0.6979111	1.049284	0.7199172	1.07979	0.816157	1.603264	3.857686	0.917568	1.532905	0.9785862	1579.65	14.43	3604.49	14.13	3662.62	14.88	2787.34	14.39	2485.5	14.31	1087.61	14.33
10	12.38	14.38	30.8488607406616	15.7349899411201	15.7349899411201	IPI:IPI00554648.3	Gene_Symbol=KRT8 Keratin, type II cytoskeletal 8	0	auto - low confidence	0	0	ASLEAAIADAEQRGELAIK	No iTRAQ8plex@N-term; Oxidation(R)@13; iTRAQ8plex(K)@19	missed R-G@13	0.0602755881845951	2275.29296875	2276.3	2275.232643512	2276.23991999343	1	5	1.3.11.111.1	27.5	0.9092384	0.6196967	2.142354	0.5686232	1.109915	0.6023796	1.721149	0.5790753	0.8602621	0.9797404	0.9813857	0.6138981	0.8789298	0.7089537	2582.73	14.44	5589.86	14.94	13855.54	14.36	7247.66	16.25	9715.56	14.65	1874.34	15.08
10	12.38	14.38	30.8488607406616	15.7349899411201	15.7349899411201	IPI:IPI00554648.3	Gene_Symbol=KRT8 Keratin, type II cytoskeletal 8	0	auto - low confidence	0	0	EIEGLK	iTRAQ8plex@N-term; iTRAQ8plex(K)@6	cleaved A-E@N-term	0.118569031357765	1295.90954589844	1296.917	1295.791024602	1296.79830108343	1	5	1.4.11.83.8	20.5	2.03328	4.03916	2.429282	4.027778	1.118176	4.167625	3.095667	4.013522	1.916766	4.546784	1.068177	4.17324	1.743895	4.17228	373.02	14.87	1805.4	11.75	2269.15	13.07	1054.56	12.82	2523.81	11.76	603.17	13.19
10	12.38	14.38	30.8488607406616	15.7349899411201	15.7349899411201	IPI:IPI00554648.3	Gene_Symbol=KRT8 Keratin, type II cytoskeletal 8	0	auto - low confidence	0	0	FASFID	iTRAQ8plex@N-term	cleaved D-K@C-term	-0.0253431089222431	1002.50750732422	1003.515	1002.53290124	1003.54017772143	1	5	1.1.5.107.4	10.6	4200.61		3993.038		3954.828		4574.949		11852.72		4137.534				0	8.7	859.46	22.82	647.03	22.56	353.98	28.3	3858.53	20.84	781.14	24.87
10	12.38	14.38	30.8488607406616	15.7349899411201	15.7349899411201	IPI:IPI00554648.3	Gene_Symbol=KRT8 Keratin, type II cytoskeletal 8	0	auto - low confidence	0	0	FASFID	iTRAQ8plex@N-term	cleaved D-K@C-term	0.0119497021660209	1002.54486083984	1003.552	1002.53290124	1003.54017772143	1	5	1.1.11.107.6	10.6	0.8315535	3.409954	0.6919718	3.461838	0.6013829	3.810187	5.797007	2.934265	3.088192	3.149698	0.3434194	5.747351	0		379.19	11.09	750.57	13.16	657.05	12.17	576.55	14.08	4804.31	11.4	987.87	11.55
10	12.38	14.38	30.8488607406616	15.7349899411201	15.7349899411201	IPI:IPI00554648.3	Gene_Symbol=KRT8 Keratin, type II cytoskeletal 8	0	auto - low confidence	0	0	IETRDGK	iTRAQ8plex@N-term; iTRAQ8plex(K)@7	missed R-D@4	0.0970814526081085	1425.93713378906	1426.944	1425.840100074	1426.84737655543	1	6	1.4.5.82.1	20.25	1.273196	1.146336	0.8266065	1.201033	0.409441	1.552089	10.55632	1.096391	4.810935	1.124532	0.4820758	1.453302	0.3781054	2.052222	1364.57	14.95	4135.57	13.95	2824.54	13.9	1412.59	15.53	31483.19	13.25	5538.14	14.04
10	12.38	14.38	30.8488607406616	15.7349899411201	15.7349899411201	IPI:IPI00554648.3	Gene_Symbol=KRT8 Keratin, type II cytoskeletal 8	0	auto - low confidence	0	0	IETRDGK	iTRAQ8plex@N-term; iTRAQ8plex(K)@7	missed R-D@4	0.119664460420609	1425.95971679688	1426.967	1425.840100074	1426.84737655543	1	6	1.4.11.82.1	20.25	1.19588	0.8885422	0.9207733	0.9209131	0.498922	1.093991	10.55145	0.8474022	4.384306	0.8704452	0.6051741	1.039496	0.387203	1.512672	1741.91	14.75	4958.58	13.35	4016.35	14.54	2197.29	15.22	40170.6	13.13	6442.66	12.99
10	12.38	14.38	30.8488607406616	15.7349899411201	15.7349899411201	IPI:IPI00554648.3	Gene_Symbol=KRT8 Keratin, type II cytoskeletal 8	0	auto - low confidence	0	0	IETRDGK	iTRAQ8plex@N-term; iTRAQ8plex(K)@7	missed R-D@4	0.133336335420609	1425.97338867188	1426.981	1425.840100074	1426.84737655543	1	5	1.5.5.83.5	20.5	1.01627	3.5377	0.7792687	3.667465	0.5187933	4.035078	7.260736	3.33524	3.995008	3.436874	0.4931768	4.081632	0.3926166	5.279304	603.37	20.1	1459.61	17.38	1177.4	18.06	791.42	18.02	9574.91	15.54	2033.48	17.19
10	12.38	14.38	30.8488607406616	15.7349899411201	15.7349899411201	IPI:IPI00554648.3	Gene_Symbol=KRT8 Keratin, type II cytoskeletal 8	1	auto	0	99.0000009536743	LEGLTDEINFLR	iTRAQ8plex@N-term		0.0631091520190239	1723.00891113281	1724.016	1722.945903952	1723.95318043343	1	16	1.1.11.157.1	15.6	1.632815	0.75322	0.8193712	0.8328465	0.6221964	0.8591928	1.274799	0.7801026	0.5604143	1.770291	0.4515409	1.003235	0.1568719	3.039284	1760.04	12.94	6840.75	11.2	3611.24	14.13	2768.72	12.31	4903.82	12.79	832.09	13.4
10	12.38	14.38	30.8488607406616	15.7349899411201	15.7349899411201	IPI:IPI00554648.3	Gene_Symbol=KRT8 Keratin, type II cytoskeletal 8	0	auto - low confidence	0	0	LEGLTDEINFLR	iTRAQ8plex@N-term		0.108823746442795	1723.0546875	1724.062	1722.945903952	1723.95318043343	1	4	1.2.11.90.3	22.25	1.075019	1.0307	1.065415	1.027941	2.06962	0.9621578	1.365443	1.009723	1.252363	1.524852	1.007853	1.032925	1.105467	1.157128	1183.58	11.13	3028.71	12.78	3157.69	13.11	6193.23	12.61	3532.17	12.99	1250.45	15.01
10	12.38	14.38	30.8488607406616	15.7349899411201	15.7349899411201	IPI:IPI00554648.3	Gene_Symbol=KRT8 Keratin, type II cytoskeletal 8	0	auto - low confidence	0	0	LEGLTDEINFLR	No iTRAQ8plex@N-term		0.0390297845005989	1418.77954101563	1419.787	1418.740544444	1419.74782092543	1	4	1.3.11.125.1	31	0.7523938	0.3195205	0.4115269	0.4030908	1.481972	0.2928686	0.5515124	0.3939443	0.8211311	0.487584	1.329757	0.2960779	1.975794	0.2982681	5171.13	14.66	9261.36	13.65	5328.89	15.27	19375.56	14.24	6233.2	17.05	3582.09	14.21
10	12.38	14.38	30.8488607406616	15.7349899411201	15.7349899411201	IPI:IPI00554648.3	Gene_Symbol=KRT8 Keratin, type II cytoskeletal 8	0	auto - shared MS/MS	0	99.0000009536743	LLEGEESR	iTRAQ8plex@N-term		0.0207703653723001	1235.68713378906	1236.694	1235.666434618	1236.67371109943	1	13	1.2.11.59.1	14.5	0.8383235	0.1160168	0.3236049	0.171692	0.3140727	0.1845678	0.4460998	0.1505065	0.4329417	0.3235712	0.7249341	0.1179971	0.5533923	0.1555677	14256.69	14.7	28449.49	15.13	11552.79	15.86	11320.82	17.33	13900.2	15.24	5206.99	15.97
10	12.38	14.38	30.8488607406616	15.7349899411201	15.7349899411201	IPI:IPI00554648.3	Gene_Symbol=KRT8 Keratin, type II cytoskeletal 8	0	auto - shared MS/MS	0	10.0000001490116	LLEGEESR	iTRAQ8plex@N-term; Oxidation(R)@8		-0.0224229712039232	1251.63891601563	1252.646	1251.661349238	1252.66862571943	1	6	1.2.5.80.6	19.75	4200.61		3993.038		3954.828		4574.949		11852.72		4137.534				0	2.64	261.04	14.78	437.18	12.79	227.52	20.75	7077.83	14	1445.7	15.49
10	12.38	14.38	30.8488607406616	15.7349899411201	15.7349899411201	IPI:IPI00554648.3	Gene_Symbol=KRT8 Keratin, type II cytoskeletal 8	0	auto - low confidence	0	0	LLEGEESR	iTRAQ8plex@N-term; Acetyl(S)@7		-0.0520686358213425	1277.62487792969	1278.632	1277.676999302	1278.68427578343	1	7	1.1.5.61.1	6	0.5272175	1.765802	1.214896	1.479647	1.015642	1.528937	1.076151	1.541909	0.6025624	3.020248	1.054992	1.504744	1.087221	1.623929	1037.37	14.68	1301.87	13.75	3155.92	13.64	2663.81	15.42	2439.93	14.94	527.32	14.07
10	12.38	14.38	30.8488607406616	15.7349899411201	15.7349899411201	IPI:IPI00554648.3	Gene_Symbol=KRT8 Keratin, type II cytoskeletal 8	0	auto - low confidence	0	0	LQAEIEGLK	iTRAQ8plex@N-term; iTRAQ8plex(K)@9		0.105683863162994	1608.07641601563	1609.084	1607.97077989	1608.97805637143	1	3	1.5.5.121.5	30	0.2383451	0.7630518	0.04227279	3.659319	0.03875908	2.876945	0.03986232	3.841887	0		0.02748068	4.389329	0.07360086	2.618289	4739.85	15.16	2689.15	18.63	501.74	18.29	464.48	13.28	412.95	15.81	0	32.2
10	12.38	14.38	30.8488607406616	15.7349899411201	15.7349899411201	IPI:IPI00554648.3	Gene_Symbol=KRT8 Keratin, type II cytoskeletal 8	0	auto - low confidence	0	0	LRQLYEEEIR	iTRAQ8plex@N-term; Deamidated(Q)@3; Oxidation(R)@10	cleaved F-L@N-term; missed R-Q@2	-0.0179692804813385	1668.88098144531	1669.888	1668.89895376	1669.90623024143	1	7	1.2.5.79.1	19.5	1.122964	0.6165938	0.731289	0.6575451	0.9043677	0.6332763	0.9230654	0.6483366	1.037806	0.8954722	0.5926161	0.7027839	0.4485941	0.9296957	2637.21	15.15	7049.44	15.79	4829.33	15.45	6030.02	16.07	5320.44	15.99	2308.87	15.86
10	12.38	14.38	30.8488607406616	15.7349899411201	15.7349899411201	IPI:IPI00554648.3	Gene_Symbol=KRT8 Keratin, type II cytoskeletal 8	0	auto - low confidence	0	0	LSPLVLEVDPNIQAVR	iTRAQ8plex@N-term	cleaved L-L@N-term	0.09665147960186	2066.30078125	2067.308	2066.204243918	2067.21152039943	1	6	1.3.11.140.1	34.75	1.016829	4.632773	9.205553	4.40272	1.309473	4.589846	1.252829	4.621152	1.911395	5.362908	1.379795	4.662723	2.061731	4.577912	356.66	15.69	863.27	12.54	8221.62	14.58	1180.81	15.46	976.6	13.82	575.1	17.64
10	12.38	14.38	30.8488607406616	15.7349899411201	15.7349899411201	IPI:IPI00554648.3	Gene_Symbol=KRT8 Keratin, type II cytoskeletal 8	0	auto - low confidence	0	0	MENEFVLIK	iTRAQ8plex@N-term; Oxidation(M)@1; Oxidation(F)@5; iTRAQ8plex(K)@9	cleaved E-M@N-term	0.0462622568011284	1762.02587890625	1763.033	1761.979630022	1762.98690650343	1	9	1.2.11.114.1	28.25	0.8237719	0.4536644	0.5225736	0.5276929	0.5435707	0.4958296	0.4148313	0.6573639	0.4309643	1.350896	1.083751	0.4267301	1.392409	0.4335757	2895.48	11.34	5677.69	13	3788.97	13.4	3979.29	12.1	2625.2	13.86	1052.69	13.61
10	12.38	14.38	30.8488607406616	15.7349899411201	15.7349899411201	IPI:IPI00554648.3	Gene_Symbol=KRT8 Keratin, type II cytoskeletal 8	0	auto - low confidence	0	0	QLYEEEIRELQS	iTRAQ8plex@N-term; Deamidated(Q)@11	cleaved S-Q@C-term; missed R-E@8	-0.107586212456226	1840.82849121094	1841.836	1840.936127116	1841.94340359743	1	3	1.1.11.103.3	10.2	0.5137432	1.372368	0.3120279	1.701987	0.4867026	1.374093	0.6339781	1.408729	1.192023	1.576374	0.4527597	1.551104	0.8889076	1.366927	1211.81	13.08	1481.92	12.56	946.85	12.46	1491.17	12.68	1679.11	15.2	1218.59	14
10	12.38	14.38	30.8488607406616	15.7349899411201	15.7349899411201	IPI:IPI00554648.3	Gene_Symbol=KRT8 Keratin, type II cytoskeletal 8	1	auto	0	99.0000009536743	SLDMDSIIAEVK	iTRAQ8plex@N-term; iTRAQ8plex(K)@12		0.0629230961203575	1928.13781738281	1929.145	1928.07498697	1929.08226345143	1	16	1.1.11.125.2	12.4	2.466417	1.665015	1.678364	1.685349	1.342777	1.708673	2.281073	1.673554	1.176636	2.307722	0.7542139	1.83648	0.4410811	2.496947	854.37	14.08	5015.99	11.91	3590.75	12.67	2900.54	13.09	4259.47	12.41	848.06	13.7
10	12.38	14.38	30.8488607406616	15.7349899411201	15.7349899411201	IPI:IPI00554648.3	Gene_Symbol=KRT8 Keratin, type II cytoskeletal 8	1	auto	0	99.0000009536743	SNMDNMFESYINNLR	iTRAQ8plex@N-term		0.100279547274113	2151.103515625	2152.111	2151.003177644	2152.01045412543	1	16	1.3.11.158.1	39.25	1.271132	1.057155	0.7306706	1.12483	0.4994919	1.278876	0.9238904	1.113302	0.5403885	2.03267	0.272096	1.586736	0.1609292	3.43491	1348.86	13.65	4081.33	12.48	2467.98	12.12	1703.43	13.32	2723.69	12.64	614.91	10.84
10	12.38	14.38	30.8488607406616	15.7349899411201	15.7349899411201	IPI:IPI00554648.3	Gene_Symbol=KRT8 Keratin, type II cytoskeletal 8	1	auto	0	99.0000009536743	SNMDNMFESYINNLR	iTRAQ8plex@N-term; Oxidation(M)@6		0.0818029344081879	2167.07983398438	2168.087	2166.998092264	2168.00536874543	1	12	1.3.5.127.1	31.5	1.298712	0.9048725	0.6783116	1.047346	0.4899938	1.136017	0.9692144	0.9625485	0.463047	2.159433	0.7991484	0.991431	0.3477188	2.354292	1388.43	11.84	4292.21	12.99	2358.34	14.34	1720.06	12.91	2941.13	13.13	542.36	10.76
10	12.38	14.38	30.8488607406616	15.7349899411201	15.7349899411201	IPI:IPI00554648.3	Gene_Symbol=KRT8 Keratin, type II cytoskeletal 8	1	auto	0	99.0000009536743	SNMDNMFESYINNLR	iTRAQ8plex@N-term; Oxidation(M)@3		0.128433421254158	2167.12646484375	2168.134	2166.998092264	2168.00536874543	1	11	1.3.11.133.1	33	1.237825	0.6377909	0.6734169	0.723405	0.5635176	0.7706293	0.9227145	0.6872408	0.6628293	1.310461	0.5500972	0.7625096	0.3460291	1.346655	2197.99	13.39	6476.33	12.23	3706.49	14.46	3131.57	14.78	4432.65	14.1	1229.04	14.26
10	12.38	14.38	30.8488607406616	15.7349899411201	15.7349899411201	IPI:IPI00554648.3	Gene_Symbol=KRT8 Keratin, type II cytoskeletal 8	1	auto	0	5.00000007450581	SNMDNMFESYINNLR	iTRAQ8plex@N-term; Oxidation(M)@3; Oxidation(M)@6		0.0799277424812317	2183.07299804688	2184.08	2182.993006884	2184.00028336543	1	8	1.3.11.107.1	26.5	1.130872	0.9279431	1.033481	0.9510113	1.360671	0.9062916	0.8627967	0.9759835	0.567443	2.034767	0.5328923	1.114578	0.5232724	1.388982	1931.43	16.92	5199.2	15.91	4998.44	18.5	6644.48	15.43	3642.15	15.67	924.57	16.98
10	12.38	14.38	30.8488607406616	15.7349899411201	15.7349899411201	IPI:IPI00554648.3	Gene_Symbol=KRT8 Keratin, type II cytoskeletal 8	0	auto - low confidence	0	0	SNMDNMFESYINNLR	iTRAQ8plex@N-term; Oxidation(M)@3; Oxidation(M)@6		0.0340296626091003	2183.02709960938	2184.034	2182.993006884	2184.00028336543	1	7	1.3.5.107.1	26.5	0.9186759	1.160441	0.9096387	1.155898	1.31522	1.112615	0.878915	1.208549	0.5340615	2.316561	0.5662625	1.348117	0.4273903	2.04261	1647.17	17.7	3602.01	15.78	3751.98	15.98	5477.29	15.8	3164.14	17.5	742.11	15.23
10	12.38	14.38	30.8488607406616	15.7349899411201	15.7349899411201	IPI:IPI00554648.3	Gene_Symbol=KRT8 Keratin, type II cytoskeletal 8	1	auto	0	46.000000834465	TQEKEQIK	iTRAQ8plex@N-term; iTRAQ8plex(K)@4; iTRAQ8plex(K)@8		0.0744924619793892	1915.22509765625	1916.232	1915.150652932	1916.15792941343	1	10	1.4.5.113.3	28	0.611985	1.369545	1.093331	1.117629	1.93892	1.06803	0.6988876	1.297039	0.6860936	2.232905	0.8608646	1.197001	0.6419786	1.522377	1105.77	11.52	1610.83	14.32	3027.4	12.25	5420.68	12.75	1689.05	13.05	640.01	12.64
10	12.38	14.38	30.8488607406616	15.7349899411201	15.7349899411201	IPI:IPI00554648.3	Gene_Symbol=KRT8 Keratin, type II cytoskeletal 8	0	auto - shared MS/MS	0	99.0000009536743	YEDEINK	iTRAQ8plex@N-term; iTRAQ8plex(K)@7		-0.000244632828980684	1517.818359375	1518.826	1517.818695914	1518.82597239543	1	12	1.2.5.60.2	14.75	0.9031636	0.9071562	0.5981271	1.035638	0.44683	1.199504	6.310354	0.7997185	3.124959	0.8832352	0.5563339	1.103806	0.3503592	1.901429	1433.92	11.43	3082.73	13.35	2147.69	14.2	1619.93	14.52	19776.48	12.75	3780.14	14.38
10	12.38	14.38	30.8488607406616	15.7349899411201	15.7349899411201	IPI:IPI00554648.3	Gene_Symbol=KRT8 Keratin, type II cytoskeletal 8	0	auto - shared MS/MS	0	18.0000007152557	YEDEINK	iTRAQ8plex@N-term; iTRAQ8plex(K)@7		0.0224603582173586	1517.84106445313	1518.848	1517.818695914	1518.82597239543	1	12	1.2.11.59.3	14.5	0.7869068	0.761091	0.5693703	0.8566772	0.388461	1.004627	5.878632	0.6608182	2.555073	0.7575009	0.4717852	1.013511	0.3185137	1.576725	1658.52	10.92	3106.62	11.86	2364.66	12.96	1628.91	12.36	21309.21	11.99	3574.89	13.39
11	11	12.11	21.1604088544846	11.7747440934181	11.7747440934181	IPI:IPI00217975.4	Gene_Symbol=LMNB1 Lamin-B1	1	auto	2	99.0000009536743	AEHDQLLLNYAK	iTRAQ8plex@N-term; Deamidated(N)@9; iTRAQ8plex(K)@12		0.0926448106765747	2023.21252441406	2024.22	2023.119963332	2024.12723981343	1	21	1.3.11.79.4	19.5	0.853235	0.7005149	0.9199241	0.6799345	1.689424	0.6206744	1.099613	0.6643173	1.034129	1.040531	0.7525036	0.713181	0.7617202	0.795024	2097.8	12.6	4260.66	15.36	4832.47	15.4	8960.49	14.02	5041.67	14.31	1830.11	15.55
11	11	12.11	21.1604088544846	11.7747440934181	11.7747440934181	IPI:IPI00217975.4	Gene_Symbol=LMNB1 Lamin-B1	1	auto	2	99.0000009536743	DAALATALGDK	iTRAQ8plex@N-term; iTRAQ8plex(K)@11		-0.00352371064946055	1652.95227050781	1653.96	1652.955858108	1653.96313458943	1	20	1.2.5.80.2	19.75	1.68911	0.4197098	2.5037	0.4120809	4.769124	0.4084742	2.316929	0.4153652	1.940506	0.4845883	1.841532	0.4166261	1.438754	0.439361	3838.6	15.63	15433.87	15.71	24066.24	15.25	46285.02	15.04	19438.2	15.95	6283.86	16.51
11	11	12.11	21.1604088544846	11.7747440934181	11.7747440934181	IPI:IPI00217975.4	Gene_Symbol=LMNB1 Lamin-B1	1	auto	2	99.0000009536743	LALDMEISAYR	iTRAQ8plex@N-term; Oxidation(M)@5		-0.0116364536806941	1600.83203125	1601.839	1600.843747072	1601.85102355343	1	13	1.3.5.94.1	23.25	1.11157	1.184629	1.582476	1.152685	2.527579	1.127163	1.691373	1.154404	1.430503	1.543029	1.185599	1.182733	0.9646587	1.350495	1161.15	12.92	3072.34	12.49	4601.28	13.85	7420.31	13.36	4292.38	13.2	1401.25	14.98
11	11	12.11	21.1604088544846	11.7747440934181	11.7747440934181	IPI:IPI00217975.4	Gene_Symbol=LMNB1 Lamin-B1	1	auto	2	99.0000009536743	LVEVDSGR	iTRAQ8plex@N-term		-0.00926274247467518	1177.65161132813	1178.659	1177.660955314	1178.66823179543	1	9	1.3.5.57.2	14	0.8195744	3.068587	0.8754088	2.959156	2.173082	2.749913	1.046855	3.008697	1.140607	4.234261	0.6317707	3.282603	0.8088863	3.935021	552.42	14.9	1077.71	15.77	1210.97	14.74	3035.11	16.26	1263.94	16.85	531.55	17.35
11	11	12.11	21.1604088544846	11.7747440934181	11.7747440934181	IPI:IPI00217975.4	Gene_Symbol=LMNB1 Lamin-B1	1	auto	2	99.0000009536743	SLETENSALQLQVTER	iTRAQ8plex@N-term		0.0284663289785385	2121.150390625	2122.158	2121.122030424	2122.12930690543	1	26	1.2.5.82.2	20.25	0.9641288	0.4240032	1.161674	0.4137567	2.627162	0.3986014	1.193771	0.4229439	1.116796	0.5834031	0.8748721	0.4322528	0.8618159	0.4695304	4778.06	18.87	10965.56	16.92	13899.18	17.15	31737.12	17.13	12466.46	18.87	4501.57	19.33
11	11	12.11	21.1604088544846	11.7747440934181	11.7747440934181	IPI:IPI00217975.4	Gene_Symbol=LMNB1 Lamin-B1	0	auto - shared MS/MS	0.99999988079071	99.0000009536743	ALYETELADAR	iTRAQ8plex@N-term		0.0167361740022898	1554.83630371094	1555.844	1554.8196408	1555.82691728143	1	13	1.1.11.78.4	7.6999998	1.075604	1.311485	1.146911	1.288538	1.983413	1.243904	1.092078	1.336318	1.197918	1.714375	1.195981	1.282298	1.117735	1.429137	1066.4	13.01	2730.34	13.14	3062.69	12.7	5347.64	12.98	2545.33	13.88	1077.67	12.98
11	11	12.11	21.1604088544846	11.7747440934181	11.7747440934181	IPI:IPI00217975.4	Gene_Symbol=LMNB1 Lamin-B1	1	auto	0.00416299002245069	0.953984298840516	SMYEEEINETR	iTRAQ8plex@N-term		0.0236677546054125	1703.82153320313	1704.829	1703.797919086	1704.80519556743	1	5	1.1.11.66.4	6.5	0.8141575	2.391814	0.8721428	2.399327	1.237565	2.209737	1.070672	2.449732	0.5850478	5.050287	0.6605008	2.617158	0.6921521	3.130712	669.62	13.97	1297.72	15.18	1462.41	17.33	2095.2	15.26	1566.95	20.12	330.49	15.2
11	11	12.11	21.1604088544846	11.7747440934181	11.7747440934181	IPI:IPI00217975.4	Gene_Symbol=LMNB1 Lamin-B1	0	auto - low confidence	0	0	AALNSK	iTRAQ8plex@N-term; iTRAQ8plex(K)@6	cleaved E-A@N-term	0.108341678977013	1210.85778808594	1211.865	1210.749494148	1211.75677062943	1	3	1.4.11.33.4	8					3954.828										0	0.01	0	0	0	46.39	1531.33	12.75	0	64.01	0	0
11	11	12.11	21.1604088544846	11.7747440934181	11.7747440934181	IPI:IPI00217975.4	Gene_Symbol=LMNB1 Lamin-B1	1	auto	0	2.99999993294477	ALYETELADAR	iTRAQ8plex@N-term		-0.040393240749836	1554.77917480469	1555.786	1554.8196408	1555.82691728143	1	5	1.1.5.78.4	7.6999998	1.240519	5.687123	0.7813408	6.187477	1.913004	5.458254	1.344823	5.729716	1.485085	7.712316	0.8252156	5.975501	1.017988	6.115345	280.63	14.88	828.67	17.04	549.07	17.51	1357.31	17.58	824.84	17.91	351.58	19.69
11	11	12.11	21.1604088544846	11.7747440934181	11.7747440934181	IPI:IPI00217975.4	Gene_Symbol=LMNB1 Lamin-B1	1	auto	0	99.0000009536743	DAALATALGDK	iTRAQ8plex@N-term; iTRAQ8plex(K)@11		0.0319986157119274	1652.98779296875	1653.995	1652.955858108	1653.96313458943	1	20	1.2.11.81.3	20	1.301747	0.4486333	2.180294	0.4353443	3.761244	0.4293528	1.806118	0.4409633	1.607888	0.5462861	1.51378	0.4419754	1.118062	0.4903941	3213.93	13.72	9958.8	13.74	17547.07	14.98	30563.06	14.03	12686.82	14.02	4359.44	14.86
11	11	12.11	21.1604088544846	11.7747440934181	11.7747440934181	IPI:IPI00217975.4	Gene_Symbol=LMNB1 Lamin-B1	0	auto - low confidence	0	0	EELMESRMRI	iTRAQ8plex@N-term; Deamidated(R)@7	cleaved I-E@C-term; missed R-M@7; missed R-I@9	0.00762554770335555	1597.81860351563	1598.826	1597.81106675	1598.81834323143	1	7	1.1.5.125.1	12.4	0.580253	1.675829	1.012446	1.512854	1.572822	1.466999	0.7311727	1.697113	0.9044582	2.385893	0.6428668	1.644228	0.7651957	1.776335	1012.34	14.55	1398.26	12.05	2566.56	12.12	4025.64	11.83	1617.77	14.6	772.42	14.71
11	11	12.11	21.1604088544846	11.7747440934181	11.7747440934181	IPI:IPI00217975.4	Gene_Symbol=LMNB1 Lamin-B1	0	auto - low confidence	0	0	EELMESRMRI	iTRAQ8plex@N-term; Deamidated(R)@7	cleaved I-E@C-term; missed R-M@7; missed R-I@9	0.0730558186769485	1597.88403320313	1598.891	1597.81106675	1598.81834323143	1	6	1.1.11.124.1	12.3	0.6906983	1.959529	1.219465	1.845198	1.805336	1.810953	0.8878656	1.95981	0.888865	3.155321	0.6867818	1.989388	0.8084739	2.092785	950.03	16.91	1561.96	12.8	2901.08	14.11	4336.35	14.47	1843.55	15.12	712.38	18.56
11	11	12.11	21.1604088544846	11.7747440934181	11.7747440934181	IPI:IPI00217975.4	Gene_Symbol=LMNB1 Lamin-B1	1	auto	0	99.0000009536743	LALDMEISAYR	iTRAQ8plex@N-term; Oxidation(M)@5		0.0343836955726147	1600.87805175781	1601.885	1600.843747072	1601.85102355343	1	12	1.3.11.93.1	23	1.127361	0.9103184	1.733468	0.8742511	2.561444	0.8648344	1.534202	0.8901851	1.424464	1.075861	1.234151	0.8997245	1.051639	0.9454728	1719.08	14.73	4613.21	14.18	7462.17	12.95	11132.94	13.05	5764.33	13.91	2065.79	13.44
11	11	12.11	21.1604088544846	11.7747440934181	11.7747440934181	IPI:IPI00217975.4	Gene_Symbol=LMNB1 Lamin-B1	0	auto - shared MS/MS	0	21.9999998807907	LLEGEEER	iTRAQ8plex@N-term		0.00420627743005753	1277.68115234375	1278.688	1277.676999302	1278.68427578343	1	10	1.1.11.61.2	6	0.4207891	0.9593068	1.077945	0.7135755	0.8140059	0.7444763	0.7294794	0.767787	0.698689	1.394223	0.8419467	0.725511	0.938741	0.7914997	2100.5	14.22	2103.93	14.3	5669.86	12.79	4322.94	13.39	3348.93	12.13	1238.07	15.09
11	11	12.11	21.1604088544846	11.7747440934181	11.7747440934181	IPI:IPI00217975.4	Gene_Symbol=LMNB1 Lamin-B1	0	auto - shared MS/MS	0	14.0000000596046	LLEGEEER	iTRAQ8plex@N-term		-0.0520686358213425	1277.62487792969	1278.632	1277.676999302	1278.68427578343	1	7	1.1.5.61.1	6	0.5272175	1.765802	1.214896	1.479647	1.015642	1.528937	1.076151	1.541909	0.6025624	3.020248	1.054992	1.504744	1.087221	1.623929	1037.37	14.68	1301.87	13.75	3155.92	13.64	2663.81	15.42	2439.93	14.94	527.32	14.07
11	11	12.11	21.1604088544846	11.7747440934181	11.7747440934181	IPI:IPI00217975.4	Gene_Symbol=LMNB1 Lamin-B1	1	auto	0	99.0000009536743	LVEVDSGR	iTRAQ8plex@N-term		0.025649094954133	1177.6865234375	1178.694	1177.660955314	1178.66823179543	1	9	1.3.11.57.3	14	0.9604081	2.15665	1.020792	2.060585	1.97366	1.947486	0.9075431	2.158705	0.974584	3.433247	0.6488017	2.30639	0.5584396	3.088119	775.71	14.77	1773.37	17.96	1982.85	15.62	3870.8	15.83	1538.64	15.65	637.76	18.22
11	11	12.11	21.1604088544846	11.7747440934181	11.7747440934181	IPI:IPI00217975.4	Gene_Symbol=LMNB1 Lamin-B1	0	auto - low confidence	0	0	NTSEQDQPMGGWEMIR	iTRAQ8plex@N-term		0.00104646128602326	2182.01000976563	2183.017	2182.008991306	2183.01626778743	1	3	1.1.11.103.4	10.2	1.114956	7.139711	0.8669935	6.635132	2.241516	6.360528	1.830243	6.530411	0.9261445	9.70232	0.6100249	7.85042	1.098717	7.567248	171.65	10.64	455.56	16.14	372.66	8.82	972.78	13.87	686.63	14.11	134.11	10.01
11	11	12.11	21.1604088544846	11.7747440934181	11.7747440934181	IPI:IPI00217975.4	Gene_Symbol=LMNB1 Lamin-B1	1	auto	0	99.0000009536743	SLETENSALQLQVTER	iTRAQ8plex@N-term		0.0770501270890236	2121.19897460938	2122.206	2121.122030424	2122.12930690543	1	25	1.2.11.81.1	20	0.9182412	0.2933688	1.051079	0.2878127	2.453304	0.2723292	1.120111	0.29258	0.9806824	0.4451018	0.8232199	0.3005089	0.840529	0.3437041	5476.38	14.71	11970.01	14.12	14413.92	14.9	33968.31	15.24	13406.8	15.55	4530.65	16.08
11	11	12.11	21.1604088544846	11.7747440934181	11.7747440934181	IPI:IPI00217975.4	Gene_Symbol=LMNB1 Lamin-B1	0	auto - low confidence	0	0	SLETENSALQLQVTER	iTRAQ8plex@N-term; Deamidated(Q)@12		-0.0307480935007334	2122.0751953125	2123.083	2122.106046002	2123.11332248343	1	3	1.2.5.118.1	29.25	0.9931107	5.424198	1.406832	5.242924	0.661051	5.706055	0.8080145	5.900134	1.621692	6.199785	2.844972	5.143476	3.102004	5.18896	319.78	16.32	755.95	13.89	1126.54	13.53	534.46	13.64	564.73	16.72	437.48	15.4
11	11	12.11	21.1604088544846	11.7747440934181	11.7747440934181	IPI:IPI00217975.4	Gene_Symbol=LMNB1 Lamin-B1	0	auto - low confidence	0	0	SMYEEEINETR	iTRAQ8plex@N-term		-0.0479881539940834	1703.74987792969	1704.757	1703.797919086	1704.80519556743	1	3	1.1.5.66.2	6.5	0.4832144	3.953299	0.7913791	3.566245	0.9847447	3.472517	0.7617373	3.731745	0.5730056	8.172888	0.5652278	3.970228	0.5433434	5.663949	523.47	16.99	602.11	13.59	1037.36	15.33	1303.3	16.09	871.5	16.05	253.04	18.98
11	11	12.11	21.1604088544846	11.7747440934181	11.7747440934181	IPI:IPI00217975.4	Gene_Symbol=LMNB1 Lamin-B1	0	auto - low confidence	0	0	YIDK	iTRAQ8plex@N-term; iTRAQ8plex(K)@4	cleaved V-Y@N-term	0.0860767886042595	1145.77661132813	1146.784	1145.690582274	1146.69785875543	1	4	1.4.5.57.6	14	1.201772	2.387546	0.9481351	2.423095	1.240427	2.350435	1.450653	2.355139	1.737953	3.051953	0.691623	2.734532	0.9306455	2.559109	505.38	11.32	1445.72	11.95	1199.89	11.09	1584.96	11.29	1602.33	11.66	740.96	15.36
11	11	12.11	21.1604088544846	11.7747440934181	11.7747440934181	IPI:IPI00217975.4	Gene_Symbol=LMNB1 Lamin-B1	0	auto - low confidence	0	0	YIDK	iTRAQ8plex@N-term; iTRAQ8plex(K)@4	cleaved V-Y@N-term	0.0991383120417595	1145.78967285156	1146.797	1145.690582274	1146.69785875543	1	4	1.4.11.55.5	13.5	1.041272	1.304361	1.003343	1.304765	1.268029	1.281935	0.930306	1.368836	1.017505	1.808168	0.5766571	1.420753	0.7497962	1.615498	1095.4	13.4	2715.07	12.29	2752.17	12.49	3511.81	13.46	2227.25	13.68	940.26	12.52
12	9.17	11.19	9.72495079040527	3.24165038764477	2.75049116462469	IPI:IPI00607818.2; IPI:IPI00337335.6	Gene_Symbol=MYH14 MYH14 variant protein; Gene_Symbol=MYH14 Isoform 1 of Myosin-14	1	auto	2	99.0000009536743	ADLLLEPCSHYR	iTRAQ8plex@N-term; No Methylthio(C)@8		-0.00195149634964764	1719.89013671875	1720.897	1719.892094262	1720.89937074343	1	12	1.3.5.97.7	24	0.8539869	2.844903	1.31484	2.771457	1.874312	2.743612	1.658816	2.75712	1.436138	3.438619	1.117876	2.780981	0.8991147	2.981534	597.5	16.05	1214.6	11.38	1967.27	13.42	2831.45	15.81	2166.24	13.46	723.89	15.54
12	9.17	11.19	9.72495079040527	3.24165038764477	2.75049116462469	IPI:IPI00607818.2; IPI:IPI00337335.6	Gene_Symbol=MYH14 MYH14 variant protein; Gene_Symbol=MYH14 Isoform 1 of Myosin-14	1	auto	2	99.0000009536743	AGVLAQLEEER	iTRAQ8plex@N-term		-0.00237952615134418	1517.83325195313	1518.841	1517.835625222	1518.84290170343	1	18	1.3.5.94.2	23.25	2.26077	1.280855	2.186363	1.27753	3.534649	1.269739	3.516995	1.271628	3.994824	1.301271	2.936657	1.271881	1.949406	1.305717	1245.51	15.73	6702.67	14.31	6819.03	13.13	11130.7	14.61	9573.91	14.21	4197.43	13.16
12	9.17	11.19	9.72495079040527	3.24165038764477	2.75049116462469	IPI:IPI00607818.2; IPI:IPI00337335.6	Gene_Symbol=MYH14 MYH14 variant protein; Gene_Symbol=MYH14 Isoform 1 of Myosin-14	1	auto	2	99.0000009536743	ELFQETLESLR	iTRAQ8plex@N-term		0.0143927494063973	1667.91809082031	1668.925	1667.903704782	1668.91098126343	1	13	1.2.5.138.1	34.25	2.285985	3.213916	3.279476	3.188777	4.672944	3.17361	3.892607	3.191535	4.377862	3.334075	3.451195	3.187104	1.940545	3.348267	497.07	15.71	2704.8	15.78	4082.02	17.29	5872.69	16.91	4228.91	18.77	1835.77	19.49
12	9.17	11.19	9.72495079040527	3.24165038764477	2.75049116462469	IPI:IPI00607818.2; IPI:IPI00337335.6	Gene_Symbol=MYH14 MYH14 variant protein; Gene_Symbol=MYH14 Isoform 1 of Myosin-14	1	auto	2	99.0000009536743	ELQTAQAQLSEWR	iTRAQ8plex@N-term		0.17232970893383	1863.15161132813	1864.159	1862.97932936	1863.98660584143	1	23	1.4.5.105.3	26	2.070207	1.593866	2.232954	1.590057	3.375385	1.576432	3.24191	1.582477	2.880686	1.680193	2.863399	1.583578	1.634825	1.677599	1030.97	16.16	5080.47	14.68	5764.73	15.4	8798.29	14.78	7304.95	15.89	2505.42	15.16
12	9.17	11.19	9.72495079040527	3.24165038764477	2.75049116462469	IPI:IPI00607818.2; IPI:IPI00337335.6	Gene_Symbol=MYH14 MYH14 variant protein; Gene_Symbol=MYH14 Isoform 1 of Myosin-14	1	auto	1.0969101190567	92.0000016689301	EVVLQVEEER	iTRAQ8plex@N-term		0.0222532190382481	1532.85754394531	1533.865	1532.835290864	1533.84256734543	1	9	1.1.11.73.2	7.1999998	1.861522	3.010893	1.421163	3.023179	2.044465	2.983245	2.456916	2.984505	2.173232	3.252733	1.807723	3.000208	1.252821	3.304951	497.74	14.61	2205.54	14.79	1771.33	12.82	2572.83	13.71	2672.78	14.43	912.53	12.79
12	9.17	11.19	9.72495079040527	3.24165038764477	2.75049116462469	IPI:IPI00607818.2; IPI:IPI00337335.6	Gene_Symbol=MYH14 MYH14 variant protein; Gene_Symbol=MYH14 Isoform 1 of Myosin-14	0	auto - shared MS/MS	0.0655015483498573	14.0000000596046	QIQELR	iTRAQ8plex@N-term; Deamidated(Q)@1; Deamidated(Q)@3		-0.0091713797301054	1091.60375976563	1092.611	1091.612942482	1092.62021896343	1	8	1.2.5.60.5	14.75	1.156987	2.528439	0.9765381	2.571786	0.8742797	2.602905	1.019493	2.565987	0.6974947	4.785592	0.7499975	2.662242	0.8144122	3.061601	564.76	13.55	1555.38	12.41	1381.04	12.79	1248.37	12.6	1258.4	11.45	332.31	13.76
12	9.17	11.19	9.72495079040527	3.24165038764477	2.75049116462469	IPI:IPI00607818.2; IPI:IPI00337335.6	Gene_Symbol=MYH14 MYH14 variant protein; Gene_Symbol=MYH14 Isoform 1 of Myosin-14	1	auto	0.00416299002245069	0.953984298840516	LEVTVQALK	iTRAQ8plex@N-term; iTRAQ8plex(K)@9		0.0458608567714691	1608.05297851563	1609.06	1608.007165398	1609.01444187943	1	8	1.5.11.94.1	23.25	1.710161	0.2484434	1.157265	0.2549874	1.469003	0.2506118	1.424388	0.2529281	1.430316	0.3173583	1.227021	0.2541453	1.334183	0.2654242	6471.48	15.62	26344.18	15.51	18753.82	15.42	24035.62	16.21	20146.62	15.23	7808.62	16.09
12	9.17	11.19	9.72495079040527	3.24165038764477	2.75049116462469	IPI:IPI00607818.2; IPI:IPI00337335.6	Gene_Symbol=MYH14 MYH14 variant protein; Gene_Symbol=MYH14 Isoform 1 of Myosin-14	1	auto	0	99.0000009536743	ADLLLEPCSHYR	iTRAQ8plex@N-term; No Methylthio(C)@8		0.0574962832033634	1719.94958496094	1720.957	1719.892094262	1720.89937074343	1	12	1.3.11.97.4	24	1.224077	1.976272	1.783104	1.928793	2.077835	1.919587	2.25146	1.921924	1.835663	2.159229	1.729357	1.934912	1.427185	2.007363	978.12	18.58	2850	15.54	4367.39	14.61	5138.45	14.21	4813.12	14.07	1514.69	15.55
12	9.17	11.19	9.72495079040527	3.24165038764477	2.75049116462469	IPI:IPI00607818.2; IPI:IPI00337335.6	Gene_Symbol=MYH14 MYH14 variant protein; Gene_Symbol=MYH14 Isoform 1 of Myosin-14	0	auto - low confidence	0	0	AEELRAQLGRK	iTRAQ8plex@N-term; iTRAQ8plex(K)@11	missed R-A@5; missed R-K@10	-0.0845001414418221	1878.04150390625	1879.049	1878.126051786	1879.13332826743	1	4	1.4.5.88.3	21.75	0.9730943	2.918501	0.6436874	3.092128	0.3901545	3.393049	0.7048096	3.16539	0.5041482	7.384714	0.5799738	3.213031	5.008731	2.768453	811.26	22.35	1879.14	18.1	1307.64	18.36	800.25	15.85	1249.69	19.48	345.03	23.64
12	9.17	11.19	9.72495079040527	3.24165038764477	2.75049116462469	IPI:IPI00607818.2; IPI:IPI00337335.6	Gene_Symbol=MYH14 MYH14 variant protein; Gene_Symbol=MYH14 Isoform 1 of Myosin-14	1	auto	0	99.0000009536743	AGVLAQLEEER	iTRAQ8plex@N-term		0.0386357791721821	1517.87426757813	1518.882	1517.835625222	1518.84290170343	1	17	1.3.11.93.3	23	2.00325	1.173979	1.910253	1.173189	2.776491	1.162675	3.32083	1.163071	3.299339	1.223807	2.604694	1.165007	1.797057	1.213875	1231.35	14.2	5871.66	12.91	5890.14	12.7	8643.84	12.8	8937.14	13.51	3427.26	14.04
12	9.17	11.19	9.72495079040527	3.24165038764477	2.75049116462469	IPI:IPI00607818.2; IPI:IPI00337335.6	Gene_Symbol=MYH14 MYH14 variant protein; Gene_Symbol=MYH14 Isoform 1 of Myosin-14	0	auto - low confidence	0	0	ALELDPNLYR	iTRAQ8plex@N-term; Deamidated(N)@7; iTRAQ8plex(Y)@9	cleaved Q-A@N-term	-0.00777199026197195	1812.01647949219	1813.024	1812.024272026	1813.03154850743	1	6	1.3.5.83.3	20.5	1.157228	0.7308369	0.7699478	0.7737573	0.85598	0.7598429	1.621376	0.7236015	1.853343	0.8130555	0.457601	0.9500206	0.6249396	0.9612777	1955.89	13.66	5387.75	11.6	3771.02	12.56	4232.89	12.67	6931.04	13.12	3058.01	12.73
12	9.17	11.19	9.72495079040527	3.24165038764477	2.75049116462469	IPI:IPI00607818.2; IPI:IPI00337335.6	Gene_Symbol=MYH14 MYH14 variant protein; Gene_Symbol=MYH14 Isoform 1 of Myosin-14	0	auto - low confidence	0	0	ALELDPNLYR	iTRAQ8plex@N-term; Deamidated(N)@7; iTRAQ8plex(Y)@9	cleaved Q-A@N-term	0.0517978593707085	1812.07604980469	1813.083	1812.024272026	1813.03154850743	1	7	1.3.11.82.5	20.25	1.127495	0.3151437	0.6680223	0.343658	0.7844038	0.3295352	1.404446	0.3116358	1.586568	0.3829954	0.4231452	0.4422841	0.59746	0.4656413	4365.65	12.88	11716.76	12.98	7302.86	12.87	8658	12.71	13400.6	13.45	5843.14	14.27
12	9.17	11.19	9.72495079040527	3.24165038764477	2.75049116462469	IPI:IPI00607818.2; IPI:IPI00337335.6	Gene_Symbol=MYH14 MYH14 variant protein; Gene_Symbol=MYH14 Isoform 1 of Myosin-14	0	auto - shared MS/MS	0	5.00000007450581	CNGVLEGIR	iTRAQ8plex@N-term; Methylthio(C)@1; Deamidated(N)@2		-0.0285668484866619	1310.63427734375	1311.642	1310.662945948	1311.67022242943	1	6	1.1.5.84.3	8.3000002	2.305336	4.270146	1.771311	4.390306	1.966913	4.383032	3.065963	4.262592	2.735596	5.058622	1.206663	4.760695	1.470868	5.038548	228.1	9.45	1251.71	12.95	1011.75	14.7	1134.33	16.23	1528.49	15.33	526.4	15.28
12	9.17	11.19	9.72495079040527	3.24165038764477	2.75049116462469	IPI:IPI00607818.2; IPI:IPI00337335.6	Gene_Symbol=MYH14 MYH14 variant protein; Gene_Symbol=MYH14 Isoform 1 of Myosin-14	0	auto - low confidence	0	0	CNGVLEGIR	iTRAQ8plex@N-term; Methylthio(C)@1; Deamidated(N)@2		0.0223369225859642	1310.68518066406	1311.693	1310.662945948	1311.67022242943	1	5	1.1.11.84.1	8.3000002	1.3979	2.808052	1.258671	2.832647	1.166395	2.833851	1.536552	2.836398	2.016439	3.026505	0.6200041	3.254743	0.9575641	3.410091	538.23	14.62	1790.97	12.75	1696.42	13.63	1587.24	12.82	1807.53	14.76	915.57	12.22
12	9.17	11.19	9.72495079040527	3.24165038764477	2.75049116462469	IPI:IPI00607818.2; IPI:IPI00337335.6	Gene_Symbol=MYH14 MYH14 variant protein; Gene_Symbol=MYH14 Isoform 1 of Myosin-14	0	auto - low confidence	0	0	EAQAALAEAQEDLESER	Glu->pyro-Glu@N-term		-0.0359599888324738	1840.80786132813	1841.815	1840.8438999	1841.85117638143	1	4	1.2.5.105.2	26	0.5101946	0.3029675	0.4971143	0.2959659	0.606649	0.2754349	0.7232385	0.2789524	1.208376	0.3365746	0.5100377	0.3056135	0.6846803	0.3237483	5821.8	13.6	7070.29	13.64	7247.14	13.17	8929.43	13.03	9202.57	14.03	5934.69	14.38
12	9.17	11.19	9.72495079040527	3.24165038764477	2.75049116462469	IPI:IPI00607818.2; IPI:IPI00337335.6	Gene_Symbol=MYH14 MYH14 variant protein; Gene_Symbol=MYH14 Isoform 1 of Myosin-14	1	auto	0	99.0000009536743	ELFQETLESLR	iTRAQ8plex@N-term		0.0810428857803345	1667.98474121094	1668.992	1667.903704782	1668.91098126343	1	16	1.2.11.137.1	34	1.760701	2.379053	2.506444	2.354396	3.139253	2.345205	2.542896	2.35741	3.268283	2.458832	2.56121	2.350971	1.678901	2.432712	806.42	18.83	3379.8	15.4	5061.42	15.26	6400.54	13.98	4481.88	14.53	2223.41	17.13
12	9.17	11.19	9.72495079040527	3.24165038764477	2.75049116462469	IPI:IPI00607818.2; IPI:IPI00337335.6	Gene_Symbol=MYH14 MYH14 variant protein; Gene_Symbol=MYH14 Isoform 1 of Myosin-14	1	auto	0	99.0000009536743	ELQTAQAQLSEWR	iTRAQ8plex@N-term		0.17879943549633	1863.15808105469	1864.165	1862.97932936	1863.98660584143	1	19	1.4.11.105.2	26	2.048154	2.366095	2.309628	2.363519	3.444643	2.340179	3.110097	2.350154	2.710911	2.607926	2.424011	2.350383	1.45075	2.485331	635.51	14.78	3098.34	13.49	3675.51	15.48	5534.72	14.39	4319.83	14.61	1453.37	17.15
12	9.17	11.19	9.72495079040527	3.24165038764477	2.75049116462469	IPI:IPI00607818.2; IPI:IPI00337335.6	Gene_Symbol=MYH14 MYH14 variant protein; Gene_Symbol=MYH14 Isoform 1 of Myosin-14	0	auto - shared MS/MS	0	99.0000009536743	FDQLLAEEK	iTRAQ8plex@N-term; iTRAQ8plex(K)@9		-0.0511787496507168	1699.90942382813	1700.917	1699.96060913	1700.96788561143	1	16	1.2.5.104.1	25.75	1.309498	0.373126	1.067386	0.3806159	0.959512	0.3825132	1.512748	0.3721151	1.900403	0.423817	0.6267835	0.4359543	0.6539007	0.507646	4059.27	14.31	12653.1	15.47	10849.82	15.57	9847.53	14.62	13421	15.99	6507.77	15.31
12	9.17	11.19	9.72495079040527	3.24165038764477	2.75049116462469	IPI:IPI00607818.2; IPI:IPI00337335.6	Gene_Symbol=MYH14 MYH14 variant protein; Gene_Symbol=MYH14 Isoform 1 of Myosin-14	0	auto - shared MS/MS	0	99.0000009536743	FDQLLAEEK	iTRAQ8plex@N-term; iTRAQ8plex(K)@9		-0.00418185722082853	1699.95642089844	1700.964	1699.96060913	1700.96788561143	1	16	1.2.11.103.1	25.5	1.058647	0.3064236	0.7853548	0.3189378	0.8102187	0.3183589	1.207196	0.3070575	1.537829	0.3662739	0.4934858	0.3712978	0.52916	0.4514495	4429.66	12.73	11162.61	11.87	8711.43	12.05	9074.06	12.43	11687.42	12.64	5746.68	13.05
12	9.17	11.19	9.72495079040527	3.24165038764477	2.75049116462469	IPI:IPI00607818.2; IPI:IPI00337335.6	Gene_Symbol=MYH14 MYH14 variant protein; Gene_Symbol=MYH14 Isoform 1 of Myosin-14	0	auto - low confidence	0	0	LAQAEEQLEQETR	iTRAQ8plex@N-term		-0.0767191052436829	1847.87646484375	1848.884	1847.953174178	1848.96045065943	1	4	1.1.5.100.2	9.8999996	1.112237	4.400422	0.9471804	4.462252	1.171632	4.34535	1.55103	4.352658	0.8328775	6.345602	1.079486	4.389032	0.9918198	5.117077	302.44	12.47	800.72	12.31	717.34	12.24	895.9	12.29	1025.25	14.3	212.5	10.25
12	9.17	11.19	9.72495079040527	3.24165038764477	2.75049116462469	IPI:IPI00607818.2; IPI:IPI00337335.6	Gene_Symbol=MYH14 MYH14 variant protein; Gene_Symbol=MYH14 Isoform 1 of Myosin-14	0	auto - low confidence	0	0	LEVTVQALK	iTRAQ8plex@N-term; iTRAQ8plex(T)@4; iTRAQ8plex(K)@9		0.0446029081940651	1912.25708007813	1913.264	1912.212524906	1913.21980138743	1	4	1.4.11.84.4	20.75	0.976299	0.5200811	0.5813715	0.6126063	0.4890269	0.6517975	0.6159549	0.6051925	0.7130192	1.124972	1.128863	0.508472	1.253541	0.5496531	2931.46	13.93	6812.57	14.4	4267.67	16.5	3624.48	16.17	3946.42	14.79	1763.29	17.98
12	9.17	11.19	9.72495079040527	3.24165038764477	2.75049116462469	IPI:IPI00607818.2; IPI:IPI00337335.6	Gene_Symbol=MYH14 MYH14 variant protein; Gene_Symbol=MYH14 Isoform 1 of Myosin-14	0	auto - low confidence	0	0	LEVTVQALK	iTRAQ8plex@N-term; iTRAQ8plex(K)@9		0.0526967942714691	1608.05981445313	1609.067	1608.007165398	1609.01444187943	1	8	1.5.5.95.1	23.5	1.970957	0.5406997	1.337395	0.5552972	1.655713	0.5450901	1.709055	0.5523	1.531519	0.6884529	1.32594	0.5550998	1.431698	0.5806679	2955.73	15.62	13867.11	15.86	9898.69	16.88	12373.11	16.53	11040.56	17.72	3818.79	16.85
12	9.17	11.19	9.72495079040527	3.24165038764477	2.75049116462469	IPI:IPI00607818.2; IPI:IPI00337335.6	Gene_Symbol=MYH14 MYH14 variant protein; Gene_Symbol=MYH14 Isoform 1 of Myosin-14	0	auto - low confidence	0	0	LEVTVQALK	iTRAQ8plex@N-term; iTRAQ8plex(K)@9		0.0692983567714691	1608.07641601563	1609.084	1608.007165398	1609.01444187943	1	3	1.5.5.121.5	30	0.2383451	0.7630518	0.04227279	3.659319	0.03875908	2.876945	0.03986232	3.841887	0		0.02748068	4.389329	0.07360086	2.618289	4739.85	15.16	2689.15	18.63	501.74	18.29	464.48	13.28	412.95	15.81	0	32.2
12	9.17	11.19	9.72495079040527	3.24165038764477	2.75049116462469	IPI:IPI00607818.2; IPI:IPI00337335.6	Gene_Symbol=MYH14 MYH14 variant protein; Gene_Symbol=MYH14 Isoform 1 of Myosin-14	0	auto - low confidence	0	0	LNRALDRSPR	iTRAQ8plex@N-term; Deamidated(N)@2	missed R-A@3; missed R-S@7	-0.0108516421169043	1501.85229492188	1502.86	1501.863177402	1502.87045388343	1	4	1.2.5.110.8	27.25	0.8962499	3.130455	0.3944246	4.120712	0.4240875	3.687047	0.5400298	3.474932	0.7441423	6.212987	0.6442234	3.200554	0.9591194	3.291211	640.53	18.19	1366.51	18	632.64	18.89	686.79	16.15	756.01	15.14	402.1	22.22
12	9.17	11.19	9.72495079040527	3.24165038764477	2.75049116462469	IPI:IPI00607818.2; IPI:IPI00337335.6	Gene_Symbol=MYH14 MYH14 variant protein; Gene_Symbol=MYH14 Isoform 1 of Myosin-14	0	auto - low confidence	0	0	LNRALDRSPR	iTRAQ8plex@N-term; Deamidated(N)@2	missed R-A@3; missed R-S@7	0.0485963746905327	1501.91174316406	1502.919	1501.863177402	1502.87045388343	1	4	1.2.11.109.5	27	1.22463	1.371637	0.4791998	1.768949	0.6173236	1.571806	0.7161397	1.496778	0.9408175	2.149327	0.9745696	1.417327	1.134283	1.503626	942.65	12.13	2747.89	13.05	1131.15	13.73	1471.27	13.28	1475.43	11.28	748.16	12.88
12	9.17	11.19	9.72495079040527	3.24165038764477	2.75049116462469	IPI:IPI00607818.2; IPI:IPI00337335.6	Gene_Symbol=MYH14 MYH14 variant protein; Gene_Symbol=MYH14 Isoform 1 of Myosin-14	0	auto - low confidence	0	0	LTCLNEASVLHNLR	iTRAQ8plex@N-term; Methylthio(C)@3; Deamidated(N)@5; Oxidation(H)@11	cleaved E-L@N-term	0.0997702479362488	1949.10144042969	1950.109	1949.00172108	1950.00899756143	1	8	1.3.11.87.4	21.5	1.062051	1.174653	1.595555	1.123376	0.6994398	1.323838	1.665328	1.126668	1.628216	1.387297	1.377995	1.139941	2.716959	1.115633	1167.68	12.69	2951.98	13.16	4665.4	13.27	2064.92	15.61	4250.05	12.63	1603.89	13.83
12	9.17	11.19	9.72495079040527	3.24165038764477	2.75049116462469	IPI:IPI00607818.2; IPI:IPI00337335.6	Gene_Symbol=MYH14 MYH14 variant protein; Gene_Symbol=MYH14 Isoform 1 of Myosin-14	0	auto - low confidence	0	0	PRDQIQR	iTRAQ8plex@N-term; Oxidation(P)@1; Deamidated(Q)@6	cleaved L-P@N-term; missed R-D@2	-0.013065729290247	1232.66491699219	1233.672	1232.678002376	1233.68527885743	1	8	1.1.5.72.1	7.0999999	0.4632404	0.07678684	0.01700626	1.427156	0.05804494	0.4747869	0.04762325	0.5463821	0.3521848	0.2017385	0.02466038	0.9560078	0.05309203	0.7298705	23365.45	12.9	25764.68	13.75	995.03	14.19	3429	16.17	2432	13.22	6941.98	13.47
12	9.17	11.19	9.72495079040527	3.24165038764477	2.75049116462469	IPI:IPI00607818.2; IPI:IPI00337335.6	Gene_Symbol=MYH14 MYH14 variant protein; Gene_Symbol=MYH14 Isoform 1 of Myosin-14	0	auto - low confidence	0	0	QIQELR	iTRAQ8plex@N-term; Deamidated(Q)@1; Deamidated(Q)@3		0.00950530637055635	1091.62243652344	1092.63	1091.612942482	1092.62021896343	1	4	1.2.11.59.7	14.5	1.035028	3.269752	0.9746958	3.323819	0.8183973	3.414025	0.856997	3.376685	1.023219	4.773912	0.8642076	3.408399	0.6275291	4.054363	499.02	15.44	1229.46	13	1217.98	14.79	1032.55	14.9	934.69	12.64	430.75	15.66
12	9.17	11.19	9.72495079040527	3.24165038764477	2.75049116462469	IPI:IPI00607818.2; IPI:IPI00337335.6	Gene_Symbol=MYH14 MYH14 variant protein; Gene_Symbol=MYH14 Isoform 1 of Myosin-14	0	auto - low confidence	0	0	RRAAREAEALTQR	iTRAQ8plex@N-term; Deamidated(R)@2; Deamidated(Q)@12; Deamidated(R)@13	missed R-R@1; missed R-A@2; missed R-E@5	0.120781466364861	1834.11706542969	1835.124	1833.996376422	1835.00365290343	1	8	1.3.11.82.3	20.25	1.029016	0.1677672	0.4338115	0.2134391	0.3182524	0.2564186	3.478567	0.1552299	1.291406	0.2088247	0.3299735	0.2550163	0.1557348	0.6314378	9728.42	14.98	23829.15	15.87	10568.09	15.62	7827.86	16.05	73962.76	14.53	10598.48	14.95
12	9.17	11.19	9.72495079040527	3.24165038764477	2.75049116462469	IPI:IPI00607818.2; IPI:IPI00337335.6	Gene_Symbol=MYH14 MYH14 variant protein; Gene_Symbol=MYH14 Isoform 1 of Myosin-14	0	auto - low confidence	0	0	VTMSVPGRKAPPR	iTRAQ8plex@N-term; iTRAQ8plex(K)@9; Oxidation(P)@12	cleaved A-V@N-term; cleaved R-P@C-term; missed R-K@8; missed K-A@9	0.108430176973343	2019.29565429688	2020.303	2019.187271848	2020.19454832943	1	5	1.4.5.109.5	27	1.427456	3.075841	0.9800463	3.189449	0.6244951	3.433241	0.6089541	3.814163	1.213898	4.042845	0.9024597	3.182758	1.198381	3.26165	468.62	13.83	1592.31	13.8	1150.06	13.91	739.91	12.98	623.7	15.07	479.89	13.26
13	8.76	8.76	16.252389550209	11.8546843528748	9.56022962927818	IPI:IPI00908876.1; IPI:IPI00878517.1; IPI:IPI00745872.2; IPI:IPI00022434.4	Gene_Symbol=- cDNA FLJ50830, highly similar to Serum albumin; Gene_Symbol=ALB 56 kDa protein; Gene_Symbol=ALB Isoform 1 of Serum albumin; Gene_Symbol=ALB Putative uncharacterized protein ALB	1	auto	2	99.0000009536743	AVMDDFAAFVEK	iTRAQ8plex@N-term; Oxidation(M)@3; iTRAQ8plex(K)@12		-0.0567412823438644	1965.97631835938	1966.984	1966.033122158	1967.04039863943	1	10	1.1.5.117.2	11.6	1.985707	2.714608	0.5006418	3.474807	0.7125854	3.125154	0.6900172	3.589161	0.8712146	5.634529	0.8207293	3.138982	8.440746	2.655778	449.97	11.91	2126.88	12.82	564.11	12.7	810.68	13.47	678.6	16.45	330.71	16.45
13	8.76	8.76	16.252389550209	11.8546843528748	9.56022962927818	IPI:IPI00908876.1; IPI:IPI00878517.1; IPI:IPI00745872.2; IPI:IPI00022434.4	Gene_Symbol=- cDNA FLJ50830, highly similar to Serum albumin; Gene_Symbol=ALB 56 kDa protein; Gene_Symbol=ALB Isoform 1 of Serum albumin; Gene_Symbol=ALB Putative uncharacterized protein ALB	1	auto	2	99.0000009536743	FSALEVDETYVPK	iTRAQ8plex@N-term; iTRAQ8plex(K)@13	cleaved C-F@N-term	0.0885858461260796	2105.23901367188	2106.246	2105.150594744	2106.15787122543	1	16	1.2.11.119.4	29.5	1.129175	1.003518	0.3883233	1.447309	0.3105143	1.59617	0.460837	1.599308	0.4828005	2.724895	0.4211541	1.376244	2.822804	0.9653906	1300.54	12.21	3495.66	12.39	1264.65	13.93	1021.02	13.18	1309.91	16.96	529.7	13.55
13	8.76	8.76	16.252389550209	11.8546843528748	9.56022962927818	IPI:IPI00908876.1; IPI:IPI00878517.1; IPI:IPI00745872.2; IPI:IPI00022434.4	Gene_Symbol=- cDNA FLJ50830, highly similar to Serum albumin; Gene_Symbol=ALB 56 kDa protein; Gene_Symbol=ALB Isoform 1 of Serum albumin; Gene_Symbol=ALB Putative uncharacterized protein ALB	1	auto	2	99.0000009536743	LDELRDEGK	iTRAQ8plex@N-term; iTRAQ8plex(K)@9	missed R-D@5	0.0214429665356874	1681.96740722656	1682.975	1681.946021706	1682.95329818743	1	15	1.3.5.68.2	16.75	2.119312	0.971364	0.6331722	1.157714	0.5891808	1.214105	0.891036	1.086129	0.7426364	2.001013	0.4856583	1.236516	13.43443	0.9554588	1408.48	13.44	7105.42	12.91	2233.19	14.64	2098.11	15.75	2742.94	14.23	882.4	15.52
13	8.76	8.76	16.252389550209	11.8546843528748	9.56022962927818	IPI:IPI00908876.1; IPI:IPI00878517.1; IPI:IPI00745872.2; IPI:IPI00022434.4	Gene_Symbol=- cDNA FLJ50830, highly similar to Serum albumin; Gene_Symbol=ALB 56 kDa protein; Gene_Symbol=ALB Isoform 1 of Serum albumin; Gene_Symbol=ALB Putative uncharacterized protein ALB	1	auto	2	99.0000009536743	VHTECCHGDLLECADD	iTRAQ8plex@N-term; Methylthio(C)@5; Methylthio(C)@6; Methylthio(C)@13	cleaved D-R@C-term	0.104268580675125	2200.9375	2201.945	2200.833276852	2201.84055333343	1	13	1.2.11.120.2	29.75	1.547362	2.203356	0.489088	2.886346	0.5393879	2.650946	0.7783258	2.584296	0.8377147	3.523231	0.5972421	2.587241	7.606231	2.131511	557.96	11.84	2055.13	12.19	683.35	13.37	760.91	12.09	949.15	14	394.31	11.09
13	8.76	8.76	16.252389550209	11.8546843528748	9.56022962927818	IPI:IPI00908876.1; IPI:IPI00878517.1; IPI:IPI00745872.2; IPI:IPI00022434.4	Gene_Symbol=- cDNA FLJ50830, highly similar to Serum albumin; Gene_Symbol=ALB 56 kDa protein; Gene_Symbol=ALB Isoform 1 of Serum albumin; Gene_Symbol=ALB Putative uncharacterized protein ALB	1	auto	0.522878706455231	69.9999988079071	YICENQDSISSK	iTRAQ8plex@N-term; Methylthio(C)@3; iTRAQ8plex(K)@12		0.0998870059847832	2040.11157226563	2041.119	2040.011734802	2041.01901128343	1	8	1.2.11.77.6	19	1.448557	1.69441	0.6112006	1.834932	0.9868037	1.726894	0.6132377	1.980509	0.9112341	2.56137	0.513344	1.932854	4.942451	1.652009	1245.55	20.44	4294.78	18.12	1906.33	15.65	3107.57	16.71	1669.4	18.51	957.48	18.83
13	8.76	8.76	16.252389550209	11.8546843528748	9.56022962927818	IPI:IPI00908876.1; IPI:IPI00878517.1; IPI:IPI00745872.2; IPI:IPI00022434.4	Gene_Symbol=- cDNA FLJ50830, highly similar to Serum albumin; Gene_Symbol=ALB 56 kDa protein; Gene_Symbol=ALB Isoform 1 of Serum albumin; Gene_Symbol=ALB Putative uncharacterized protein ALB	1	auto	0.180456072092056	34.0000003576279	RPCFSALEVDETYVPK	iTRAQ8plex@N-term; Methylthio(C)@3; iTRAQ8plex(K)@16		0.0930074900388718	2507.39428710938	2508.402	2507.301374896	2508.30865137743	1	6	1.2.11.116.4	28.75	4200.61						4574.949						6238.659		0	3.36	332.44	13.76	0	20.96	0	7.17	190.55	11.8	0	5.65
13	8.76	8.76	16.252389550209	11.8546843528748	9.56022962927818	IPI:IPI00908876.1; IPI:IPI00878517.1; IPI:IPI00745872.2; IPI:IPI00022434.4	Gene_Symbol=- cDNA FLJ50830, highly similar to Serum albumin; Gene_Symbol=ALB 56 kDa protein; Gene_Symbol=ALB Isoform 1 of Serum albumin; Gene_Symbol=ALB Putative uncharacterized protein ALB	1	auto	0.0457574911415577	10.0000001490116	VHTECCHGDLLECADDR	iTRAQ8plex@N-term; Methylthio(C)@5; Methylthio(C)@6; Methylthio(C)@13		0.115950718522072	2357.05029296875	2358.058	2356.934387896	2357.94166437743	1	6	1.3.11.112.2	27.75	1.020505	3.011509	0.5652569	3.670369	0.3145463	4.274806	0.5337885	3.696894	0.3759778	8.500654	0.5928511	3.684778	4.340136	2.7804	519.9	14.24	1262.93	15.81	735.9	17.98	413.46	13.57	606.54	15.06	164.9	13.27
13	8.76	8.76	16.252389550209	11.8546843528748	9.56022962927818	IPI:IPI00908876.1; IPI:IPI00878517.1; IPI:IPI00745872.2; IPI:IPI00022434.4	Gene_Symbol=- cDNA FLJ50830, highly similar to Serum albumin; Gene_Symbol=ALB 56 kDa protein; Gene_Symbol=ALB Isoform 1 of Serum albumin; Gene_Symbol=ALB Putative uncharacterized protein ALB	1	auto	0.00694885943084955	1.58730157642137	DVFLGMFLYEYAR	iTRAQ8plex@N-term; Oxidation(M)@6		0.0760416686534882	1943.05651855469	1944.064	1942.980574908	1943.98785138943	1	6	1.3.5.176.1	43.75	1.439784	6.238201	0.4570248	8.675543	0.3635448	7.725473	0.397358	7.191892	0		0.4137143	7.86899	7.193498	6.0072	257.27	15.39	881.72	15.6	294.43	18.5	236.47	11.56	223.43	8.92	0	22.68
13	8.76	8.76	16.252389550209	11.8546843528748	9.56022962927818	IPI:IPI00908876.1; IPI:IPI00878517.1; IPI:IPI00745872.2; IPI:IPI00022434.4	Gene_Symbol=- cDNA FLJ50830, highly similar to Serum albumin; Gene_Symbol=ALB 56 kDa protein; Gene_Symbol=ALB Isoform 1 of Serum albumin; Gene_Symbol=ALB Putative uncharacterized protein ALB	0	auto - shared MS/MS	0	61.0000014305115	AVMDDFAAFVEK	iTRAQ8plex@N-term; iTRAQ8plex(K)@12		0.0181100759655237	1950.05627441406	1951.064	1950.038207538	1951.04548401943	1	7	1.1.11.149.2	14.8	1.674005	4.419905	0.4728119	5.757189	0.4486269	5.793804	0.8495901	5.105995	0.7919779	7.51083	0.5190718	6.146348	10.33032	4.306334	280.64	12.06	1118.28	11.56	332.27	12.73	318.32	12.37	521.11	14.37	187.5	11.55
13	8.76	8.76	16.252389550209	11.8546843528748	9.56022962927818	IPI:IPI00908876.1; IPI:IPI00878517.1; IPI:IPI00745872.2; IPI:IPI00022434.4	Gene_Symbol=- cDNA FLJ50830, highly similar to Serum albumin; Gene_Symbol=ALB 56 kDa protein; Gene_Symbol=ALB Isoform 1 of Serum albumin; Gene_Symbol=ALB Putative uncharacterized protein ALB	0	auto - low confidence	0	0	AVMDDFAAFVEK	iTRAQ8plex@N-term; iTRAQ8plex(K)@12		-0.0501278340816498	1949.98803710938	1950.995	1950.038207538	1951.04548401943	1	3	1.1.5.149.3	14.8	4200.61		3993.038		3954.828		4574.949						6238.659		0	11.02	1088.9	15.55	440.21	30.06	316.64	17.6	479.15	15.06	0	14.42
13	8.76	8.76	16.252389550209	11.8546843528748	9.56022962927818	IPI:IPI00908876.1; IPI:IPI00878517.1; IPI:IPI00745872.2; IPI:IPI00022434.4	Gene_Symbol=- cDNA FLJ50830, highly similar to Serum albumin; Gene_Symbol=ALB 56 kDa protein; Gene_Symbol=ALB Isoform 1 of Serum albumin; Gene_Symbol=ALB Putative uncharacterized protein ALB	0	auto - low confidence	0	0	AWAVAR	iTRAQ8plex@N-term		0.138543859124184	976.714660644531	977.7219	976.576103484	977.583379965429	1	3	1.4.11.33.2	8	4200.61				3954.828										0	2.76	272.73	16.11	0	43.04	851.48	13.96	0	35.57	0	0
13	8.76	8.76	16.252389550209	11.8546843528748	9.56022962927818	IPI:IPI00908876.1; IPI:IPI00878517.1; IPI:IPI00745872.2; IPI:IPI00022434.4	Gene_Symbol=- cDNA FLJ50830, highly similar to Serum albumin; Gene_Symbol=ALB 56 kDa protein; Gene_Symbol=ALB Isoform 1 of Serum albumin; Gene_Symbol=ALB Putative uncharacterized protein ALB	0	auto - low confidence	0	0	DVFLGMFLYEYAR	iTRAQ8plex@N-term; Oxidation(M)@6		0.0960610285401344	1943.07653808594	1944.084	1942.980574908	1943.98785138943	1	6	1.3.11.176.1	43.75	4200.61		3993.038		3954.828		4574.949				4137.534		6238.659		0	10.24	1011.56	15.6	317.22	14.78	377.3	15.42	346.46	14.91	0	36.95
13	8.76	8.76	16.252389550209	11.8546843528748	9.56022962927818	IPI:IPI00908876.1; IPI:IPI00878517.1; IPI:IPI00745872.2; IPI:IPI00022434.4	Gene_Symbol=- cDNA FLJ50830, highly similar to Serum albumin; Gene_Symbol=ALB 56 kDa protein; Gene_Symbol=ALB Isoform 1 of Serum albumin; Gene_Symbol=ALB Putative uncharacterized protein ALB	1	auto	0	99.0000009536743	LDELRDEGK	iTRAQ8plex@N-term; iTRAQ8plex(K)@9	missed R-D@5	0.0883369743824005	1682.03430175781	1683.042	1681.946021706	1682.95329818743	1	11	1.3.11.67.1	16.5	2.207326	0.3200155	0.7550781	0.365008	0.4503911	0.4183595	1.020772	0.3472759	0.9443483	0.5181504	0.4951057	0.4056035	14.57741	0.3149175	4793.01	15.08	25183.67	14.73	9062.61	16.77	5457.92	15.05	10693.19	15.72	3818.38	15.72
14	8.3	12.3	20.0873360037804	15.5021831393242	13.1004363298416	IPI:IPI00009866.6	Gene_Symbol=KRT13 Isoform 1 of Keratin, type I cytoskeletal 13	1	auto	2	99.0000009536743	AGLENTVAETECR	iTRAQ8plex@N-term; Methylthio(C)@12		0.012493284419179	1741.84057617188	1742.848	1741.828173378	1742.83544985943	1	24	1.2.5.78.1	19.25	0.4147129	1.476678	0.8141826	1.148107	0.1568536	2.694929	42.86801	1.060987	17.63113	1.062712	0.451782	1.336492	0.2558963	2.210692	1936.01	20.54	1911.17	19.63	3947.14	17.32	767.77	19.02	181389.1	17.07	28795.61	17.64
14	8.3	12.3	20.0873360037804	15.5021831393242	13.1004363298416	IPI:IPI00009866.6	Gene_Symbol=KRT13 Isoform 1 of Keratin, type I cytoskeletal 13	0	auto - shared MS/MS	2	99.0000009536743	ALEEANADLEVK	iTRAQ8plex@N-term; iTRAQ8plex(K)@12		-0.980566382408142	1908.08117675781	1909.089	1909.06177974	1910.06905622143	1	22	1.1.11.80.2	7.9000001	1.320935	5.493595	1.897986	5.359539	0.5443109	6.876577	45.84385	5.197279	37.90564	5.201089	1.36161	5.437454	1.067459	6.046501	275.93	14.34	867.61	15.45	1311.43	17.18	379.73	17.1	27647.15	15.65	8823.51	18.26
14	8.3	12.3	20.0873360037804	15.5021831393242	13.1004363298416	IPI:IPI00009866.6	Gene_Symbol=KRT13 Isoform 1 of Keratin, type I cytoskeletal 13	1	auto	2	99.0000009536743	ILTATIENNR	iTRAQ8plex@N-term; Deamidated(N)@8		0.00406513083726168	1448.81823730469	1449.826	1448.814161496	1449.82143797743	1	18	1.2.5.75.1	18.5	0.3769892	1.941742	0.9523	1.393702	0.294841	2.254935	30.71325	1.286073	13.38139	1.290235	0.3524104	2.184411	0.4620887	2.472695	1276.08	16.41	1145.12	16.66	3043.02	16.35	951.25	17.62	85659.2	13.94	14405.15	15.1
14	8.3	12.3	20.0873360037804	15.5021831393242	13.1004363298416	IPI:IPI00009866.6	Gene_Symbol=KRT13 Isoform 1 of Keratin, type I cytoskeletal 13	1	auto	2	99.0000009536743	LAVDDFR	iTRAQ8plex@N-term		-0.00482763908803463	1138.6240234375	1139.631	1138.628926904	1139.63620338543	1	12	1.2.5.73.2	18	0.6122199	4.889332	1.949538	4.010198	0.6558042	4.971425	66.5519	3.900393	30.22104	3.904227	0.459796	6.7236	0.7061958	5.987572	325.36	12.69	474.15	13.98	1588.36	14.81	539.47	16.63	47325.47	13.09	8294.92	14.53
14	8.3	12.3	20.0873360037804	15.5021831393242	13.1004363298416	IPI:IPI00009866.6	Gene_Symbol=KRT13 Isoform 1 of Keratin, type I cytoskeletal 13	1	auto	0.30103000998497	50	QSVEADINGLR	iTRAQ8plex@N-term		0.0214187391102314	1504.83654785156	1505.844	1504.815224136	1505.82250061743	1	7	1.3.5.69.2	17	0.6054443	4.974587	0.4176622	5.766746	0.4607655	5.576913	6.259264	4.330832	3.263837	4.479898	0.4575019	5.678207	0		471.1	20.37	678.94	16.7	492.71	18.8	548.81	19.33	6444.76	15.76	1297.12	15.2
14	8.3	12.3	20.0873360037804	15.5021831393242	13.1004363298416	IPI:IPI00009866.6	Gene_Symbol=KRT13 Isoform 1 of Keratin, type I cytoskeletal 13	1	auto	0	99.0000009536743	AGLENTVAETECR	iTRAQ8plex@N-term; Methylthio(C)@12		0.0622977800667286	1741.89038085938	1742.898	1741.828173378	1742.83544985943	1	24	1.2.11.78.1	19.25	0.4686247	1.179758	1.041902	0.9120237	0.4819074	1.078683	29.70622	0.8605954	12.12349	0.8634077	0.4731639	1.084351	0.3228935	1.711163	2365.99	20.36	2639.26	21.3	6172.95	18.65	2882.74	18.75	153614	16.58	24197.98	17.05
14	8.3	12.3	20.0873360037804	15.5021831393242	13.1004363298416	IPI:IPI00009866.6	Gene_Symbol=KRT13 Isoform 1 of Keratin, type I cytoskeletal 13	0	auto - shared MS/MS	0	99.0000009536743	AGLENTVAETECR	iTRAQ8plex@N-term; Methylthio(C)@12		-2.88813042640686	1738.93994140625	1739.947	1741.828173378	1742.83544985943	1	13	1.2.11.76.4	18.75	1.014543	1.353119	1.558178	1.290649	1.416261	1.298105	11.31653	1.258491	4.77012	1.291764	1.052647	1.33547	0.7328756	1.523075	1320.79	16.61	3189.69	15.93	5153.52	14.96	4729.4	15.22	32667.61	15.63	5314.98	15.69
14	8.3	12.3	20.0873360037804	15.5021831393242	13.1004363298416	IPI:IPI00009866.6	Gene_Symbol=KRT13 Isoform 1 of Keratin, type I cytoskeletal 13	0	auto - low confidence	0	0	AGLENTVAETECR	iTRAQ8plex@N-term; Methylthio(C)@12		-0.998000919818878	1740.830078125	1741.837	1741.828173378	1742.83544985943	1	18	1.2.5.85.5	21	0.6239825	2.907332	0.9524568	2.484097	0.2968645	3.48415	23.10132	2.347476	15.57746	2.351546	1.514771	2.406343	0.6395225	2.832362	861.02	20.21	1278.88	21.94	2053.58	16.7	646.25	16.64	43473.08	15.18	11314.84	16.14
14	8.3	12.3	20.0873360037804	15.5021831393242	13.1004363298416	IPI:IPI00009866.6	Gene_Symbol=KRT13 Isoform 1 of Keratin, type I cytoskeletal 13	0	auto - shared MS/MS	0	99.0000009536743	ALEEANADLEVK	iTRAQ8plex@N-term; iTRAQ8plex(K)@12		-0.0476967431604862	1909.01403808594	1910.021	1909.06177974	1910.06905622143	1	22	1.1.5.81.1	8	4200.61		3993.038				4574.949		11852.72		4137.534		6238.659		0	5	493.83	11.49	785.61	13.46	0	158.78	23005.76	13.02	6639.37	14.3
14	8.3	12.3	20.0873360037804	15.5021831393242	13.1004363298416	IPI:IPI00009866.6	Gene_Symbol=KRT13 Isoform 1 of Keratin, type I cytoskeletal 13	0	auto - shared MS/MS	0	99.0000009536743	ALEEANADLEVK	iTRAQ8plex@N-term; iTRAQ8plex(K)@12		0.0235929545015097	1909.08532714844	1910.093	1909.06177974	1910.06905622143	1	22	1.1.11.81.1	8	4200.61		3993.038		3954.828		4574.949		11852.72		4137.534		6238.659		0	5.54	547.8	15.1	926.01	13.47	170.96	12.03	25026	13.68	6652.3	14.38
14	8.3	12.3	20.0873360037804	15.5021831393242	13.1004363298416	IPI:IPI00009866.6	Gene_Symbol=KRT13 Isoform 1 of Keratin, type I cytoskeletal 13	0	auto - low confidence	0	0	GGGFGGGFAGGF	iTRAQ8plex@N-term; Oxidation(F)@8	cleaved L-G@N-term; cleaved F-V@C-term	0.00101648387499154	1306.62585449219	1307.633	1306.624904164	1307.63218064543	1	5	1.1.5.115.1	11.4	0.8904539	1.227816	0.5547585	1.283624	0.9905137	1.209649	0.9553143	1.217079	0.8516143	1.775014	0.3965362	1.475729	0.322782	2.174175	1352.5	15.08	2866.77	14.74	1878.86	11.95	3387.09	15.89	2823.93	13.78	971.67	13.42
[truncated: 1,514 more rows]
[truncated: 4 more columns]
